# Supplementary material for: Characterization of disease resistance genes in the Brassica napus pangenome reveals significant structural variation
Source: Plant Biotechnol J. 2019 Oct 10;18(4):969–82. doi: 10.1111/pbi.13262 (PMC7061875; doi:10.1111/pbi.13262)
Supplement: Supplementary file 2 — Table S1 RGAs across the 50 lines on the A genome, C genome, pangenome additional contigs and reference genome unplaced contigs. [file PBI-18-969-s002.xlsx]

## Sheet: R-genes-PAV-table
Supplementary Table 1: RGAs across the 50 lines on the A genome, C genome, pangenome additional contigs and reference genome unplaced contigs. The numbers (1-12) represent presence of different RGAs in the non-synthetic (fodder (blue), swede (red), vegetable (green) and oilseed (grey)) and synthetic (yellow) lines. Zero represents the absence of RGA.
						Non-synthetic (Fodder)			Non- Synthetic (Swede)		Non-synthetic (Vegetable)		Non-synthetic (Oilseed)																								Synthetic
Chromosme	Start	End	Gene	RGAs	Status	English_Giant_194	Nunsdale	Palu	Fortin	Sensation	Chuosenshu	GSchnittkohl	ABUKUMA_NATANE	Alaska	Aragon	Beluga	CanberraxCourageDH	Darmor	DH5	Dippes	E94197	EVVIN	Expert	GLuesewitzer	Jupiter	Kromerska	Major	MSL007C	Olimpiade	Pacific	Pirola	Rapid	Savannah	Vivol	Wotan	Tapidor	CRY_1	G50	H149	H165	H176	H44	HIY_1	MOY_4	OLL1	R_13_6	R53	R76	Resyn_Go_S4
chrA01	376893	379268	BnaA01g00600.1D2	RLK	variable	1	1	1	1	1	1	1	1	1	1	1	1	1	1	1	1	1	1	1	1	1	1	1	1	1	1	1	1	1	1	1	1	1	1	1	1	1	1	1	1	1	0	1	1
chrA01	757384	761243	BnaA01g01380.1D2	RLK	variable	1	1	1	1	1	1	1	1	1	1	1	1	1	1	1	1	1	1	1	1	1	1	1	1	1	1	1	1	1	1	1	1	1	1	0	1	1	1	1	1	1	0	1	1
chrA01	777577	781658	BnaA01g01400.1D2	TNL	variable	6	6	6	6	6	6	6	6	6	6	6	6	6	6	6	6	6	6	6	6	6	6	6	6	6	6	6	6	6	6	6	6	6	6	0	6	6	6	6	6	6	0	6	6
chrA01	782209	785984	BnaA01g01410.1D2	TNL	variable	6	6	6	6	6	6	6	6	6	6	6	6	6	6	6	6	6	6	6	6	6	6	6	6	6	6	6	6	6	6	6	6	6	6	6	6	6	6	6	6	6	0	6	6
chrA01	1424914	1427297	BnaA01g02780.1D2	RLK	variable	1	1	1	1	1	1	1	1	1	1	1	1	1	1	1	1	1	1	1	1	1	1	1	1	1	1	1	1	1	1	1	1	1	1	0	1	1	1	1	1	1	1	1	1
chrA01	1647823	1650950	BnaA01g03300.1D2	RLK	core	1	1	1	1	1	1	1	1	1	1	1	1	1	1	1	1	1	1	1	1	1	1	1	1	1	1	1	1	1	1	1	1	1	1	1	1	1	1	1	1	1	1	1	1
chrA01	1675429	1677339	BnaA01g03380.1D2	RN	core	12	12	12	12	12	12	12	12	12	12	12	12	12	12	12	12	12	12	12	12	12	12	12	12	12	12	12	12	12	12	12	12	12	12	12	12	12	12	12	12	12	12	12	12
chrA01	2181171	2183663	BnaA01g04330.1D2	RLK	core	1	1	1	1	1	1	1	1	1	1	1	1	1	1	1	1	1	1	1	1	1	1	1	1	1	1	1	1	1	1	1	1	1	1	1	1	1	1	1	1	1	1	1	1
chrA01	2209117	2211171	BnaA01g04390.1D2	RLK	variable	1	1	1	1	1	1	1	1	1	1	1	1	1	1	1	1	1	1	1	1	1	1	1	1	1	1	1	1	1	1	1	1	1	0	1	1	1	1	1	1	1	1	1	1
chrA01	2464923	2467376	BnaA01g04910.1D2	RLK	core	1	1	1	1	1	1	1	1	1	1	1	1	1	1	1	1	1	1	1	1	1	1	1	1	1	1	1	1	1	1	1	1	1	1	1	1	1	1	1	1	1	1	1	1
chrA01	2832136	2835720	BnaA01g05390.1D2	RLK	core	1	1	1	1	1	1	1	1	1	1	1	1	1	1	1	1	1	1	1	1	1	1	1	1	1	1	1	1	1	1	1	1	1	1	1	1	1	1	1	1	1	1	1	1
chrA01	3152141	3157993	BnaA01g05910.1D2	RLK	core	1	1	1	1	1	1	1	1	1	1	1	1	1	1	1	1	1	1	1	1	1	1	1	1	1	1	1	1	1	1	1	1	1	1	1	1	1	1	1	1	1	1	1	1
chrA01	3255594	3256919	BnaA01g06120.1D2	RLK	core	1	1	1	1	1	1	1	1	1	1	1	1	1	1	1	1	1	1	1	1	1	1	1	1	1	1	1	1	1	1	1	1	1	1	1	1	1	1	1	1	1	1	1	1
chrA01	3425385	3426470	BnaA01g06470.1D2	RLK	variable	1	1	1	1	1	1	1	1	1	1	1	1	1	1	1	1	1	1	1	1	1	1	1	1	1	1	1	1	1	1	1	1	1	0	0	1	1	1	1	1	1	1	1	1
chrA01	3695831	3699020	BnaA01g06880.1D2	RLK	core	1	1	1	1	1	1	1	1	1	1	1	1	1	1	1	1	1	1	1	1	1	1	1	1	1	1	1	1	1	1	1	1	1	1	1	1	1	1	1	1	1	1	1	1
chrA01	3867900	3871437	BnaA01g07270.1D2	RLK	core	1	1	1	1	1	1	1	1	1	1	1	1	1	1	1	1	1	1	1	1	1	1	1	1	1	1	1	1	1	1	1	1	1	1	1	1	1	1	1	1	1	1	1	1
chrA01	4212729	4214733	BnaA01g07690.1D2	RLK	core	1	1	1	1	1	1	1	1	1	1	1	1	1	1	1	1	1	1	1	1	1	1	1	1	1	1	1	1	1	1	1	1	1	1	1	1	1	1	1	1	1	1	1	1
chrA01	4451380	4452705	BnaA01g08130.1D2	RLP	core	2	2	2	2	2	2	2	2	2	2	2	2	2	2	2	2	2	2	2	2	2	2	2	2	2	2	2	2	2	2	2	2	2	2	2	2	2	2	2	2	2	2	2	2
chrA01	4917209	4918586	BnaA01g08780.1D2	RLK	core	1	1	1	1	1	1	1	1	1	1	1	1	1	1	1	1	1	1	1	1	1	1	1	1	1	1	1	1	1	1	1	1	1	1	1	1	1	1	1	1	1	1	1	1
chrA01	5163281	5166239	BnaA01g09110.1D2	RLK	core	1	1	1	1	1	1	1	1	1	1	1	1	1	1	1	1	1	1	1	1	1	1	1	1	1	1	1	1	1	1	1	1	1	1	1	1	1	1	1	1	1	1	1	1
chrA01	5192461	5193945	BnaA01g09140.1D2	RLK	variable	1	1	1	1	1	1	1	1	1	1	1	1	1	1	1	1	1	1	1	1	1	1	1	1	1	1	1	1	1	1	1	1	1	1	0	1	1	1	1	1	1	1	1	1
chrA01	5207660	5208952	BnaA01g09190.1D2	RLP	core	2	2	2	2	2	2	2	2	2	2	2	2	2	2	2	2	2	2	2	2	2	2	2	2	2	2	2	2	2	2	2	2	2	2	2	2	2	2	2	2	2	2	2	2
chrA01	5275952	5276916	BnaA01g09250.1D2	TX	variable	4	4	4	4	4	4	4	4	4	4	4	4	4	4	4	4	4	4	4	4	4	4	4	4	4	4	4	4	4	4	4	0	4	4	0	4	4	0	0	4	4	4	4	4
chrA01	5361700	5365092	BnaA01g09430.1D2	NL	variable	3	3	3	3	3	3	3	3	3	3	3	3	3	3	3	3	3	3	3	3	3	3	3	3	3	3	3	3	3	3	3	3	3	3	0	3	3	3	3	3	3	3	3	3
chrA01	5374307	5375443	BnaA01g09440.1D2	NBS	variable	5	5	5	5	5	5	5	5	5	5	5	5	5	5	5	5	5	5	5	5	5	5	5	5	5	5	5	5	5	5	5	5	5	5	0	5	5	5	5	5	5	5	5	5
chrA01	5522317	5527390	BnaA01g09640.1D2	TX	variable	4	4	4	4	4	4	4	4	4	4	4	4	4	4	4	4	4	4	4	4	4	4	4	4	4	4	4	4	4	4	4	4	4	4	4	4	4	4	4	4	4	0	4	4
chrA01	5725245	5729249	BnaA01g09970.1D2	RLK	variable	1	1	1	1	1	1	1	1	1	1	1	1	1	1	1	1	1	1	1	1	1	1	1	1	1	1	1	1	1	1	1	1	1	1	0	1	1	1	1	1	1	0	1	1
chrA01	6405451	6407848	BnaA01g10950.1D2	RLK	variable	1	1	1	1	1	1	1	1	1	1	1	1	1	1	1	1	1	1	1	1	1	1	1	1	1	1	1	1	1	1	1	1	1	1	1	1	1	1	1	1	1	1	1	1
chrA01	6714693	6717110	BnaA01g11450.1D2	RLK	variable	1	1	1	1	1	1	1	1	1	1	1	1	1	1	1	1	1	1	1	1	1	1	1	1	1	1	1	1	1	1	1	1	1	1	1	1	1	1	1	1	1	1	1	1
chrA01	7293994	7295678	BnaA01g12260.1D2	RLK	variable	1	1	1	1	1	1	1	1	1	1	1	1	1	1	1	1	1	1	1	1	1	1	1	1	1	1	1	1	1	1	1	1	1	1	0	1	1	1	1	1	1	1	1	1
chrA01	7382151	7384892	BnaA01g12430.1D2	TX	variable	4	4	4	4	4	4	4	4	4	4	4	4	4	4	4	4	4	4	4	4	4	4	4	4	4	4	4	4	4	4	4	4	4	4	0	4	4	4	4	4	4	4	4	4
chrA01	7441255	7443091	BnaA01g12510.1D2	TX	core	4	4	4	4	4	4	4	4	4	4	4	4	4	4	4	4	4	4	4	4	4	4	4	4	4	4	4	4	4	4	4	4	4	4	4	4	4	4	4	4	4	4	4	4
chrA01	7466224	7466550	BnaA01g12550.1D2	TX	variable	4	4	4	4	4	4	4	4	4	4	4	4	4	4	4	4	4	4	4	4	4	4	4	4	4	4	4	4	4	4	4	4	4	4	4	4	4	4	0	4	4	4	4	4
chrA01	7663959	7666260	BnaA01g12750.1D2	RLK	core	1	1	1	1	1	1	1	1	1	1	1	1	1	1	1	1	1	1	1	1	1	1	1	1	1	1	1	1	1	1	1	1	1	1	1	1	1	1	1	1	1	1	1	1
chrA01	8188584	8193977	BnaA01g13880.1D2	RLK	core	1	1	1	1	1	1	1	1	1	1	1	1	1	1	1	1	1	1	1	1	1	1	1	1	1	1	1	1	1	1	1	1	1	1	1	1	1	1	1	1	1	1	1	1
chrA01	9251723	9252749	BnaA01g15480.1D2	CN	variable	8	8	8	8	8	8	8	8	8	8	8	8	8	8	8	8	8	8	8	8	8	8	8	8	8	8	8	8	8	8	8	8	8	8	8	8	8	8	8	8	8	8	8	8
chrA01	10421856	10424212	BnaA01g17020.1D2	RLK	core	1	1	1	1	1	1	1	1	1	1	1	1	1	1	1	1	1	1	1	1	1	1	1	1	1	1	1	1	1	1	1	1	1	1	1	1	1	1	1	1	1	1	1	1
chrA01	12436619	12438663	BnaA01g18890.1D2	RLP	core	2	2	2	2	2	2	2	2	2	2	2	2	2	2	2	2	2	2	2	2	2	2	2	2	2	2	2	2	2	2	2	2	2	2	2	2	2	2	2	2	2	2	2	2
chrA01	12473990	12476671	BnaA01g18940.1D2	RLK	variable	1	1	1	1	1	1	1	1	1	1	1	1	1	1	1	1	1	1	1	1	1	1	1	1	1	1	1	1	1	1	1	1	1	1	1	1	1	1	1	1	1	1	1	1
chrA01	13363969	13366473	BnaA01g19480.1D2	RLK	core	1	1	1	1	1	1	1	1	1	1	1	1	1	1	1	1	1	1	1	1	1	1	1	1	1	1	1	1	1	1	1	1	1	1	1	1	1	1	1	1	1	1	1	1
chrA01	13621657	13624236	BnaA01g19610.1D2	CNL	variable	7	7	7	7	7	7	7	7	7	7	7	7	7	7	7	7	7	7	7	7	7	7	7	7	7	7	7	7	7	7	7	0	7	0	7	7	0	7	0	7	7	7	7	7
chrA01	13627605	13629467	BnaA01g19620.1D2	NL	variable	3	3	3	3	3	3	3	3	3	3	3	3	3	3	3	3	3	3	3	3	3	3	3	3	3	3	3	3	3	3	3	0	3	0	3	3	0	3	3	3	3	3	3	3
chrA01	14841593	14842459	BnaA01g20350.1D2	RLP	core	2	2	2	2	2	2	2	2	2	2	2	2	2	2	2	2	2	2	2	2	2	2	2	2	2	2	2	2	2	2	2	2	2	2	2	2	2	2	2	2	2	2	2	2
chrA01	15047292	15049902	BnaA01g20560.1D2	RLK	variable	1	1	1	1	1	1	1	1	1	1	1	1	1	1	1	1	1	1	1	1	1	1	1	1	1	1	1	1	1	1	1	1	1	1	1	1	1	1	1	1	1	1	1	1
chrA01	17021790	17023723	BnaA01g21730.1D2	CN	variable	8	8	8	8	8	8	8	8	8	8	8	8	8	8	8	8	8	8	8	8	8	8	8	8	8	8	8	8	8	8	8	0	8	8	8	8	8	0	0	8	8	8	8	8
chrA01	17567206	17569207	BnaA01g22120.1D2	RLK	core	1	1	1	1	1	1	1	1	1	1	1	1	1	1	1	1	1	1	1	1	1	1	1	1	1	1	1	1	1	1	1	1	1	1	1	1	1	1	1	1	1	1	1	1
chrA01	19207382	19210834	BnaA01g23040.1D2	RLK	variable	1	1	1	1	1	1	1	1	1	1	1	1	1	1	1	1	1	1	1	1	1	1	1	1	1	1	1	1	1	1	1	1	1	1	1	1	1	1	1	1	1	1	1	1
chrA01	19782131	19785083	BnaA01g23510.1D2	RLK	core	1	1	1	1	1	1	1	1	1	1	1	1	1	1	1	1	1	1	1	1	1	1	1	1	1	1	1	1	1	1	1	1	1	1	1	1	1	1	1	1	1	1	1	1
chrA01	22804591	22805088	BnaA01g25480.1D2	TX	core	4	4	4	4	4	4	4	4	4	4	4	4	4	4	4	4	4	4	4	4	4	4	4	4	4	4	4	4	4	4	4	4	4	4	4	4	4	4	4	4	4	4	4	4
chrA01	22934146	22937700	BnaA01g25650.1D2	RLK	variable	1	1	1	1	1	1	1	1	1	1	1	1	1	1	1	1	1	1	1	1	1	1	1	1	1	1	1	1	1	1	1	1	1	1	1	1	1	1	1	1	1	1	1	1
chrA01	23155746	23158286	BnaA01g25900.1D2	RLK	variable	1	1	1	1	1	1	1	1	1	1	1	1	1	1	1	1	1	1	1	1	1	1	1	1	1	1	1	1	1	1	1	1	1	1	1	1	1	1	1	1	1	1	1	1
chrA01	23670630	23673817	BnaA01g26380.1D2	RLK	core	1	1	1	1	1	1	1	1	1	1	1	1	1	1	1	1	1	1	1	1	1	1	1	1	1	1	1	1	1	1	1	1	1	1	1	1	1	1	1	1	1	1	1	1
chrA01	24560788	24562999	BnaA01g27450.1D2	RLK	core	1	1	1	1	1	1	1	1	1	1	1	1	1	1	1	1	1	1	1	1	1	1	1	1	1	1	1	1	1	1	1	1	1	1	1	1	1	1	1	1	1	1	1	1
chrA01	24812916	24813491	BnaA01g27700.1D2	RLK	core	1	1	1	1	1	1	1	1	1	1	1	1	1	1	1	1	1	1	1	1	1	1	1	1	1	1	1	1	1	1	1	1	1	1	1	1	1	1	1	1	1	1	1	1
chrA01	24814453	24815028	BnaA01g27710.1D2	RLK	core	1	1	1	1	1	1	1	1	1	1	1	1	1	1	1	1	1	1	1	1	1	1	1	1	1	1	1	1	1	1	1	1	1	1	1	1	1	1	1	1	1	1	1	1
chrA01	25697292	25698839	BnaA01g29120.1D2	RLP	core	2	2	2	2	2	2	2	2	2	2	2	2	2	2	2	2	2	2	2	2	2	2	2	2	2	2	2	2	2	2	2	2	2	2	2	2	2	2	2	2	2	2	2	2
chrA01	26093173	26095191	BnaA01g29500.1D2	RLK	variable	0	1	1	1	1	1	0	1	1	1	1	1	1	1	0	1	0	1	1	0	1	1	1	1	1	1	1	1	1	0	1	1	1	1	1	1	0	1	1	1	1	1	1	0
chrA01	26655675	26658254	BnaA01g30480.1D2	RLK	variable	0	1	1	1	1	1	1	1	1	1	1	1	1	1	1	1	0	1	1	0	1	1	1	1	1	1	1	1	1	1	1	1	1	1	1	1	1	1	1	1	1	1	1	1
chrA01	26825856	26828853	BnaA01g30750.1D2	RLK	variable	1	1	1	1	1	1	1	1	1	1	1	1	1	1	1	1	1	1	1	1	1	1	1	1	1	1	1	1	1	1	1	1	1	1	1	1	1	1	1	1	1	1	1	1
chrA01	27199926	27203070	BnaA01g31340.1D2	RLK	variable	1	1	1	1	1	1	1	1	1	1	1	1	1	1	1	1	1	1	1	1	1	1	1	1	1	1	1	1	1	1	1	1	1	1	1	1	1	1	1	1	1	1	1	1
chrA01	28102063	28102959	BnaA01g32850.1D2	NBS	variable	5	5	5	5	0	5	0	0	0	0	5	0	5	5	0	0	0	5	0	5	0	5	5	5	5	5	0	0	0	0	5	5	5	5	5	5	5	5	5	5	0	5	0	5
chrA01	28788329	28790395	BnaA01g33980.1D2	RLK	variable	1	1	1	1	1	1	1	1	1	0	1	1	1	1	1	1	1	1	1	1	1	1	1	1	1	1	1	1	1	1	1	1	1	1	1	1	1	1	1	1	1	1	1	1
chrA01	28826209	28828605	BnaA01g34060.1D2	RLK	variable	1	1	1	1	1	1	1	1	1	1	1	1	1	1	0	1	1	1	1	1	1	1	1	1	1	1	1	1	1	1	1	1	1	1	1	1	1	1	1	1	1	1	0	1
chrA01	28935072	28938911	BnaA01g34280.1D2	NL	variable	3	3	3	3	3	3	3	3	3	3	3	3	3	3	3	3	3	3	3	3	3	3	3	3	3	3	3	3	3	3	3	3	3	3	0	3	0	3	0	3	3	3	3	3
chrA01	29166485	29170782	BnaA01g34440.1D2	RLK	core	1	1	1	1	1	1	1	1	1	1	1	1	1	1	1	1	1	1	1	1	1	1	1	1	1	1	1	1	1	1	1	1	1	1	1	1	1	1	1	1	1	1	1	1
chrA01	29581594	29585016	BnaA01g34850.1D2	RLK	core	1	1	1	1	1	1	1	1	1	1	1	1	1	1	1	1	1	1	1	1	1	1	1	1	1	1	1	1	1	1	1	1	1	1	1	1	1	1	1	1	1	1	1	1
chrA02	222093	224066	BnaA02g00540.1D2	RLK	variable	1	1	1	1	1	1	1	1	1	1	1	1	1	1	1	1	1	1	1	1	1	1	1	1	1	1	1	1	1	1	1	1	1	1	1	1	1	1	1	1	1	1	1	1
chrA02	505928	509145	BnaA02g01110.1D2	RLK	core	1	1	1	1	1	1	1	1	1	1	1	1	1	1	1	1	1	1	1	1	1	1	1	1	1	1	1	1	1	1	1	1	1	1	1	1	1	1	1	1	1	1	1	1
chrA02	1389691	1391815	BnaA02g03060.1D2	RLK	core	1	1	1	1	1	1	1	1	1	1	1	1	1	1	1	1	1	1	1	1	1	1	1	1	1	1	1	1	1	1	1	1	1	1	1	1	1	1	1	1	1	1	1	1
chrA02	1420570	1421376	BnaA02g03120.1D2	RLP	core	2	2	2	2	2	2	2	2	2	2	2	2	2	2	2	2	2	2	2	2	2	2	2	2	2	2	2	2	2	2	2	2	2	2	2	2	2	2	2	2	2	2	2	2
chrA02	1920528	1922051	BnaA02g04050.1D2	RLK	core	1	1	1	1	1	1	1	1	1	1	1	1	1	1	1	1	1	1	1	1	1	1	1	1	1	1	1	1	1	1	1	1	1	1	1	1	1	1	1	1	1	1	1	1
chrA02	2101933	2106443	BnaA02g04210.1D2	RLK	core	1	1	1	1	1	1	1	1	1	1	1	1	1	1	1	1	1	1	1	1	1	1	1	1	1	1	1	1	1	1	1	1	1	1	1	1	1	1	1	1	1	1	1	1
chrA02	2199276	2202764	BnaA02g04280.1D2	NL	core	3	3	3	3	3	3	3	3	3	3	3	3	3	3	3	3	3	3	3	3	3	3	3	3	3	3	3	3	3	3	3	3	3	3	3	3	3	3	3	3	3	3	3	3
chrA02	3083038	3085103	BnaA02g05300.1D2	RLK	core	1	1	1	1	1	1	1	1	1	1	1	1	1	1	1	1	1	1	1	1	1	1	1	1	1	1	1	1	1	1	1	1	1	1	1	1	1	1	1	1	1	1	1	1
chrA02	3296900	3298361	BnaA02g05780.1D2	RLK	core	1	1	1	1	1	1	1	1	1	1	1	1	1	1	1	1	1	1	1	1	1	1	1	1	1	1	1	1	1	1	1	1	1	1	1	1	1	1	1	1	1	1	1	1
chrA02	3454288	3457084	BnaA02g06200.1D2	RLK	core	1	1	1	1	1	1	1	1	1	1	1	1	1	1	1	1	1	1	1	1	1	1	1	1	1	1	1	1	1	1	1	1	1	1	1	1	1	1	1	1	1	1	1	1
chrA02	4298857	4300827	BnaA02g07400.1D2	RLK	core	1	1	1	1	1	1	1	1	1	1	1	1	1	1	1	1	1	1	1	1	1	1	1	1	1	1	1	1	1	1	1	1	1	1	1	1	1	1	1	1	1	1	1	1
chrA02	4302282	4304354	BnaA02g07410.1D2	RLK	core	1	1	1	1	1	1	1	1	1	1	1	1	1	1	1	1	1	1	1	1	1	1	1	1	1	1	1	1	1	1	1	1	1	1	1	1	1	1	1	1	1	1	1	1
chrA02	4341917	4343924	BnaA02g07500.1D2	RLK	variable	1	1	1	1	1	1	0	1	1	1	1	1	1	1	1	1	1	1	1	1	1	1	1	1	1	1	1	1	1	1	1	1	1	1	1	1	1	1	1	1	1	1	1	1
chrA02	4458283	4462227	BnaA02g07680.1D2	RLK	core	1	1	1	1	1	1	1	1	1	1	1	1	1	1	1	1	1	1	1	1	1	1	1	1	1	1	1	1	1	1	1	1	1	1	1	1	1	1	1	1	1	1	1	1
chrA02	4557924	4559220	BnaA02g07870.1D2	RLK	variable	1	1	1	1	1	1	1	1	1	1	1	0	1	1	1	1	0	1	1	1	0	1	1	1	1	1	1	1	1	1	1	1	0	1	0	1	0	1	1	1	1	0	0	1
chrA02	4564415	4568457	BnaA02g07880.1D2	RLK	core	1	1	1	1	1	1	1	1	1	1	1	1	1	1	1	1	1	1	1	1	1	1	1	1	1	1	1	1	1	1	1	1	1	1	1	1	1	1	1	1	1	1	1	1
chrA02	4570494	4574182	BnaA02g07890.1D2	RLK	core	1	1	1	1	1	1	1	1	1	1	1	1	1	1	1	1	1	1	1	1	1	1	1	1	1	1	1	1	1	1	1	1	1	1	1	1	1	1	1	1	1	1	1	1
chrA02	4595466	4598513	BnaA02g07930.1D2	RLK	core	1	1	1	1	1	1	1	1	1	1	1	1	1	1	1	1	1	1	1	1	1	1	1	1	1	1	1	1	1	1	1	1	1	1	1	1	1	1	1	1	1	1	1	1
chrA02	4599369	4602583	BnaA02g07940.1D2	RLK	core	1	1	1	1	1	1	1	1	1	1	1	1	1	1	1	1	1	1	1	1	1	1	1	1	1	1	1	1	1	1	1	1	1	1	1	1	1	1	1	1	1	1	1	1
chrA02	4757874	4759961	BnaA02g08190.1D2	RLK	core	1	1	1	1	1	1	1	1	1	1	1	1	1	1	1	1	1	1	1	1	1	1	1	1	1	1	1	1	1	1	1	1	1	1	1	1	1	1	1	1	1	1	1	1
chrA02	4957137	4958453	BnaA02g08560.1D2	RLK	variable	1	1	1	1	1	1	1	1	1	1	1	1	1	1	1	1	1	1	1	1	1	1	1	1	1	1	1	1	1	1	1	1	1	1	1	1	1	1	1	1	1	1	1	1
chrA02	4974023	4975345	BnaA02g08640.1D2	RLK	core	1	1	1	1	1	1	1	1	1	1	1	1	1	1	1	1	1	1	1	1	1	1	1	1	1	1	1	1	1	1	1	1	1	1	1	1	1	1	1	1	1	1	1	1
chrA02	5623896	5626865	BnaA02g09640.1D2	RLK	core	1	1	1	1	1	1	1	1	1	1	1	1	1	1	1	1	1	1	1	1	1	1	1	1	1	1	1	1	1	1	1	1	1	1	1	1	1	1	1	1	1	1	1	1
chrA02	6620254	6623070	BnaA02g10980.1D2	RLK	variable	1	1	1	1	1	1	1	1	1	1	1	1	1	1	1	1	1	1	1	1	1	1	1	1	1	1	1	1	1	1	1	1	1	1	1	1	1	1	1	1	1	1	0	1
chrA02	8461270	8463483	BnaA02g13290.1D2	RLP	core	2	2	2	2	2	2	2	2	2	2	2	2	2	2	2	2	2	2	2	2	2	2	2	2	2	2	2	2	2	2	2	2	2	2	2	2	2	2	2	2	2	2	2	2
chrA02	9070071	9072104	BnaA02g13760.1D2	RLK	core	1	1	1	1	1	1	1	1	1	1	1	1	1	1	1	1	1	1	1	1	1	1	1	1	1	1	1	1	1	1	1	1	1	1	1	1	1	1	1	1	1	1	1	1
chrA02	9080447	9083116	BnaA02g13790.1D2	RLK	core	1	1	1	1	1	1	1	1	1	1	1	1	1	1	1	1	1	1	1	1	1	1	1	1	1	1	1	1	1	1	1	1	1	1	1	1	1	1	1	1	1	1	1	1
chrA02	9096082	9097564	BnaA02g13830.1D2	RLK	variable	1	1	1	1	1	1	1	1	1	0	1	1	1	1	1	1	1	1	1	1	1	1	1	1	1	1	1	1	1	1	1	1	1	1	1	1	1	1	1	1	1	1	1	1
chrA02	9117110	9119571	BnaA02g13870.1D2	RLK	core	1	1	1	1	1	1	1	1	1	1	1	1	1	1	1	1	1	1	1	1	1	1	1	1	1	1	1	1	1	1	1	1	1	1	1	1	1	1	1	1	1	1	1	1
chrA02	9937760	9941087	BnaA02g14770.1D2	RLK	variable	1	1	1	1	1	1	1	1	1	1	1	1	1	1	1	1	1	1	1	1	1	1	1	1	1	1	1	1	1	1	1	1	1	1	1	1	1	1	1	1	1	1	0	1
chrA02	10831932	10833479	BnaA02g15610.1D2	RLK	variable	1	1	1	1	1	1	1	1	1	1	1	1	1	1	1	1	1	1	1	1	1	1	1	1	1	1	1	1	1	1	1	1	1	1	1	1	1	1	1	1	1	1	0	1
chrA02	11096738	11101647	BnaA02g15810.1D2	RLK	core	1	1	1	1	1	1	1	1	1	1	1	1	1	1	1	1	1	1	1	1	1	1	1	1	1	1	1	1	1	1	1	1	1	1	1	1	1	1	1	1	1	1	1	1
chrA02	11107692	11113350	BnaA02g15820.1D2	RLK	core	1	1	1	1	1	1	1	1	1	1	1	1	1	1	1	1	1	1	1	1	1	1	1	1	1	1	1	1	1	1	1	1	1	1	1	1	1	1	1	1	1	1	1	1
chrA02	11153283	11156232	BnaA02g15890.1D2	RLK	core	1	1	1	1	1	1	1	1	1	1	1	1	1	1	1	1	1	1	1	1	1	1	1	1	1	1	1	1	1	1	1	1	1	1	1	1	1	1	1	1	1	1	1	1
chrA02	12023244	12026477	BnaA02g16700.1D2	RLK	core	1	1	1	1	1	1	1	1	1	1	1	1	1	1	1	1	1	1	1	1	1	1	1	1	1	1	1	1	1	1	1	1	1	1	1	1	1	1	1	1	1	1	1	1
chrA02	12074001	12076064	BnaA02g16770.1D2	RLK	variable	1	1	1	1	1	1	1	1	1	1	1	1	1	1	1	1	1	1	1	1	1	1	1	1	1	1	1	1	1	1	1	1	1	1	1	1	1	1	1	1	1	1	0	1
chrA02	12238270	12243096	BnaA02g16960.1D2	NL	core	3	3	3	3	3	3	3	3	3	3	3	3	3	3	3	3	3	3	3	3	3	3	3	3	3	3	3	3	3	3	3	3	3	3	3	3	3	3	3	3	3	3	3	3
chrA02	15389141	15392962	BnaA02g20380.1D2	RLK	core	1	1	1	1	1	1	1	1	1	1	1	1	1	1	1	1	1	1	1	1	1	1	1	1	1	1	1	1	1	1	1	1	1	1	1	1	1	1	1	1	1	1	1	1
chrA02	15429191	15431215	BnaA02g20440.1D2	RLK	core	1	1	1	1	1	1	1	1	1	1	1	1	1	1	1	1	1	1	1	1	1	1	1	1	1	1	1	1	1	1	1	1	1	1	1	1	1	1	1	1	1	1	1	1
chrA02	15548199	15550218	BnaA02g20610.1D2	RLK	core	1	1	1	1	1	1	1	1	1	1	1	1	1	1	1	1	1	1	1	1	1	1	1	1	1	1	1	1	1	1	1	1	1	1	1	1	1	1	1	1	1	1	1	1
chrA02	15850764	15852037	BnaA02g21110.1D2	RLK	core	1	1	1	1	1	1	1	1	1	1	1	1	1	1	1	1	1	1	1	1	1	1	1	1	1	1	1	1	1	1	1	1	1	1	1	1	1	1	1	1	1	1	1	1
chrA02	16907759	16910303	BnaA02g21890.1D2	RLK	core	1	1	1	1	1	1	1	1	1	1	1	1	1	1	1	1	1	1	1	1	1	1	1	1	1	1	1	1	1	1	1	1	1	1	1	1	1	1	1	1	1	1	1	1
chrA02	17537791	17543332	BnaA02g22210.1D2	RLK	core	1	1	1	1	1	1	1	1	1	1	1	1	1	1	1	1	1	1	1	1	1	1	1	1	1	1	1	1	1	1	1	1	1	1	1	1	1	1	1	1	1	1	1	1
chrA02	17678932	17680944	BnaA02g22280.1D2	RLK	core	1	1	1	1	1	1	1	1	1	1	1	1	1	1	1	1	1	1	1	1	1	1	1	1	1	1	1	1	1	1	1	1	1	1	1	1	1	1	1	1	1	1	1	1
chrA02	20898984	20900999	BnaA02g23850.1D2	RLK	core	1	1	1	1	1	1	1	1	1	1	1	1	1	1	1	1	1	1	1	1	1	1	1	1	1	1	1	1	1	1	1	1	1	1	1	1	1	1	1	1	1	1	1	1
chrA02	21587083	21587556	BnaA02g24090.1D2	TX	variable	4	4	4	4	4	4	4	4	4	4	4	4	4	4	4	4	4	4	4	4	4	4	4	4	4	4	4	4	4	4	4	4	4	4	4	4	0	4	0	4	4	4	0	4
chrA02	21605881	21607593	BnaA02g24120.1D2	RLK	core	1	1	1	1	1	1	1	1	1	1	1	1	1	1	1	1	1	1	1	1	1	1	1	1	1	1	1	1	1	1	1	1	1	1	1	1	1	1	1	1	1	1	1	1
chrA02	21704923	21705902	BnaA02g24180.1D2	TX	core	4	4	4	4	4	4	4	4	4	4	4	4	4	4	4	4	4	4	4	4	4	4	4	4	4	4	4	4	4	4	4	4	4	4	4	4	4	4	4	4	4	4	4	4
chrA02	21706332	21708519	BnaA02g24190.1D2	NL	core	3	3	3	3	3	3	3	3	3	3	3	3	3	3	3	3	3	3	3	3	3	3	3	3	3	3	3	3	3	3	3	3	3	3	3	3	3	3	3	3	3	3	3	3
chrA02	21711879	21712418	BnaA02g24200.1D2	TX	core	4	4	4	4	4	4	4	4	4	4	4	4	4	4	4	4	4	4	4	4	4	4	4	4	4	4	4	4	4	4	4	4	4	4	4	4	4	4	4	4	4	4	4	4
chrA02	21728150	21728602	BnaA02g24210.1D2	TX	core	4	4	4	4	4	4	4	4	4	4	4	4	4	4	4	4	4	4	4	4	4	4	4	4	4	4	4	4	4	4	4	4	4	4	4	4	4	4	4	4	4	4	4	4
chrA02	21729665	21733630	BnaA02g24220.1D2	NL	core	3	3	3	3	3	3	3	3	3	3	3	3	3	3	3	3	3	3	3	3	3	3	3	3	3	3	3	3	3	3	3	3	3	3	3	3	3	3	3	3	3	3	3	3
chrA02	21753668	21755332	BnaA02g24240.1D2	NBS	core	5	5	5	5	5	5	5	5	5	5	5	5	5	5	5	5	5	5	5	5	5	5	5	5	5	5	5	5	5	5	5	5	5	5	5	5	5	5	5	5	5	5	5	5
chrA02	21768710	21772298	BnaA02g24250.1D2	NL	variable	3	3	3	3	0	0	3	3	3	3	3	3	3	3	3	3	3	3	3	3	3	3	3	3	3	3	3	3	3	3	3	0	3	0	3	3	0	0	0	3	0	3	0	3
chrA02	21779314	21779778	BnaA02g24260.1D2	TX	variable	4	4	4	4	0	0	4	4	4	4	4	4	4	4	4	4	4	4	4	4	4	4	4	4	4	4	4	4	4	4	4	0	4	0	4	4	0	0	0	4	0	4	0	4
chrA02	21800535	21800969	BnaA02g24280.1D2	TX	variable	4	4	4	4	0	0	4	4	4	4	4	4	4	4	4	4	4	4	4	4	4	4	4	4	4	4	4	4	4	4	4	0	4	0	4	4	0	0	0	4	0	4	0	4
chrA02	21804668	21807436	BnaA02g24290.1D2	NL	variable	3	3	3	3	0	0	3	3	3	3	3	3	3	3	3	3	3	3	3	3	3	3	3	3	3	3	3	3	3	3	3	0	3	0	3	3	0	0	0	3	0	3	0	3
chrA02	21813681	21815125	BnaA02g24300.1D2	TN	core	9	9	9	9	9	9	9	9	9	9	9	9	9	9	9	9	9	9	9	9	9	9	9	9	9	9	9	9	9	9	9	9	9	9	9	9	9	9	9	9	9	9	9	9
chrA02	21944171	21945301	BnaA02g24410.1D2	CN	core	8	8	8	8	8	8	8	8	8	8	8	8	8	8	8	8	8	8	8	8	8	8	8	8	8	8	8	8	8	8	8	8	8	8	8	8	8	8	8	8	8	8	8	8
chrA02	22112325	22113632	BnaA02g24500.1D2	RLK	variable	1	1	1	1	1	1	1	1	1	1	1	1	1	1	1	1	1	1	1	1	1	1	1	1	1	1	1	1	1	1	1	0	1	1	1	1	1	1	1	1	1	1	1	1
chrA02	22124356	22127533	BnaA02g24510.1D2	RLK	core	1	1	1	1	1	1	1	1	1	1	1	1	1	1	1	1	1	1	1	1	1	1	1	1	1	1	1	1	1	1	1	1	1	1	1	1	1	1	1	1	1	1	1	1
chrA02	22463533	22464546	BnaA02g24730.1D2	RLP	core	2	2	2	2	2	2	2	2	2	2	2	2	2	2	2	2	2	2	2	2	2	2	2	2	2	2	2	2	2	2	2	2	2	2	2	2	2	2	2	2	2	2	2	2
chrA02	23933148	23936127	BnaA02g26000.1D2	RLK	variable	1	1	1	1	1	1	1	1	1	1	1	1	1	1	1	1	1	1	1	1	1	1	1	1	1	1	1	1	1	1	1	1	1	1	1	1	1	1	1	1	1	1	1	1
chrA02	24279046	24281868	BnaA02g26190.1D2	RLK	core	1	1	1	1	1	1	1	1	1	1	1	1	1	1	1	1	1	1	1	1	1	1	1	1	1	1	1	1	1	1	1	1	1	1	1	1	1	1	1	1	1	1	1	1
chrA02	24670672	24671223	BnaA02g26650.1D2	TX	variable	4	4	4	4	4	4	4	4	4	4	4	4	4	4	4	4	4	4	4	4	4	4	4	4	4	4	4	4	4	4	4	0	4	4	4	4	4	4	4	4	4	4	4	4
chrA02	25734509	25735352	BnaA02g27630.1D2	TX	variable	4	4	4	4	4	4	4	4	4	4	4	4	4	4	4	4	4	4	4	4	4	4	4	4	4	4	4	4	4	4	4	0	4	4	4	4	0	4	4	4	4	4	4	4
chrA02	25901078	25902804	BnaA02g27890.1D2	RLK	variable	1	1	1	1	1	1	1	1	1	1	1	1	1	1	1	1	1	1	1	1	1	1	1	1	1	1	1	1	1	1	1	0	1	1	1	1	1	1	1	1	1	1	1	1
chrA02	26617615	26619342	BnaA02g28890.1D2	RLK	variable	1	1	1	1	1	1	1	1	1	1	1	1	1	1	1	1	1	1	1	1	1	1	1	1	1	1	1	1	1	1	1	0	1	1	1	1	1	1	1	1	1	1	1	1
chrA02	27272866	27275084	BnaA02g29750.1D2	RLK	variable	1	1	1	1	1	1	1	1	1	1	1	1	1	1	1	1	1	1	1	1	1	1	1	1	1	1	1	1	1	1	1	1	1	1	1	1	1	1	1	1	1	1	1	1
chrA02	27850252	27853031	BnaA02g30520.1D2	RLK	core	1	1	1	1	1	1	1	1	1	1	1	1	1	1	1	1	1	1	1	1	1	1	1	1	1	1	1	1	1	1	1	1	1	1	1	1	1	1	1	1	1	1	1	1
chrA02	28087398	28089862	BnaA02g30810.1D2	NL	core	3	3	3	3	3	3	3	3	3	3	3	3	3	3	3	3	3	3	3	3	3	3	3	3	3	3	3	3	3	3	3	3	3	3	3	3	3	3	3	3	3	3	3	3
chrA02	28887493	28890816	BnaA02g31850.1D2	NL	core	3	3	3	3	3	3	3	3	3	3	3	3	3	3	3	3	3	3	3	3	3	3	3	3	3	3	3	3	3	3	3	3	3	3	3	3	3	3	3	3	3	3	3	3
chrA02	28897891	28900384	BnaA02g31870.1D2	NL	core	3	3	3	3	3	3	3	3	3	3	3	3	3	3	3	3	3	3	3	3	3	3	3	3	3	3	3	3	3	3	3	3	3	3	3	3	3	3	3	3	3	3	3	3
chrA02	28915951	28917177	BnaA02g31890.1D2	NL	variable	3	3	3	3	3	3	3	3	3	3	3	3	3	3	3	3	3	3	3	3	3	3	3	3	3	3	3	3	3	3	3	3	3	3	3	3	3	3	3	3	3	3	3	3
chrA02	28917792	28919243	BnaA02g31900.1D2	CN	core	8	8	8	8	8	8	8	8	8	8	8	8	8	8	8	8	8	8	8	8	8	8	8	8	8	8	8	8	8	8	8	8	8	8	8	8	8	8	8	8	8	8	8	8
chrA02	28920862	28924214	BnaA02g31910.1D2	NL	variable	3	3	3	3	3	3	3	3	3	3	3	3	3	3	3	3	3	3	3	3	3	3	3	3	3	0	3	0	0	3	3	3	3	3	0	3	3	3	3	3	3	3	3	3
chrA02	28930456	28932222	BnaA02g31920.1D2	CN	variable	8	8	8	8	8	8	8	8	8	8	8	8	8	8	8	8	8	8	8	8	8	8	8	8	8	8	8	8	8	8	8	8	8	8	8	8	8	8	8	8	8	8	8	8
chrA02	28936259	28937723	BnaA02g31940.1D2	NBS	variable	5	5	5	5	5	5	5	5	5	5	5	5	5	5	5	5	5	5	5	5	5	5	5	5	5	5	5	5	5	5	5	5	5	5	0	5	5	5	5	5	5	5	5	5
chrA02	28944288	28947036	BnaA02g31970.1D2	NL	core	3	3	3	3	3	3	3	3	3	3	3	3	3	3	3	3	3	3	3	3	3	3	3	3	3	3	3	3	3	3	3	3	3	3	3	3	3	3	3	3	3	3	3	3
chrA03	11713	16206	BnaA03g00040.1D2	RLK	core	1	1	1	1	1	1	1	1	1	1	1	1	1	1	1	1	1	1	1	1	1	1	1	1	1	1	1	1	1	1	1	1	1	1	1	1	1	1	1	1	1	1	1	1
chrA03	18015	21789	BnaA03g00050.1D2	RLK	core	1	1	1	1	1	1	1	1	1	1	1	1	1	1	1	1	1	1	1	1	1	1	1	1	1	1	1	1	1	1	1	1	1	1	1	1	1	1	1	1	1	1	1	1
chrA03	110573	112621	BnaA03g00280.1D2	RLK	variable	1	1	1	1	1	1	1	1	1	1	1	1	1	1	1	1	1	1	1	1	1	1	1	1	1	1	1	1	1	1	1	1	1	1	1	1	0	1	1	1	1	1	1	1
chrA03	324005	326152	BnaA03g00680.1D2	RLK	core	1	1	1	1	1	1	1	1	1	1	1	1	1	1	1	1	1	1	1	1	1	1	1	1	1	1	1	1	1	1	1	1	1	1	1	1	1	1	1	1	1	1	1	1
chrA03	671442	674369	BnaA03g01380.1D2	RLK	core	1	1	1	1	1	1	1	1	1	1	1	1	1	1	1	1	1	1	1	1	1	1	1	1	1	1	1	1	1	1	1	1	1	1	1	1	1	1	1	1	1	1	1	1
chrA03	1928729	1930335	BnaA03g02700.1D2	RLK	core	1	1	1	1	1	1	1	1	1	1	1	1	1	1	1	1	1	1	1	1	1	1	1	1	1	1	1	1	1	1	1	1	1	1	1	1	1	1	1	1	1	1	1	1
chrA03	2271541	2274941	BnaA03g03320.1D2	RLK	variable	1	1	1	1	1	1	1	1	1	1	1	1	1	1	1	1	1	1	1	1	1	1	1	1	1	1	1	1	1	1	1	1	1	1	1	1	0	1	1	1	1	1	1	1
chrA03	2741811	2743799	BnaA03g04350.1D2	RLK	core	1	1	1	1	1	1	1	1	1	1	1	1	1	1	1	1	1	1	1	1	1	1	1	1	1	1	1	1	1	1	1	1	1	1	1	1	1	1	1	1	1	1	1	1
chrA03	3164458	3167378	BnaA03g05240.1D2	RLK	core	1	1	1	1	1	1	1	1	1	1	1	1	1	1	1	1	1	1	1	1	1	1	1	1	1	1	1	1	1	1	1	1	1	1	1	1	1	1	1	1	1	1	1	1
chrA03	3582099	3585335	BnaA03g06060.1D2	RLK	core	1	1	1	1	1	1	1	1	1	1	1	1	1	1	1	1	1	1	1	1	1	1	1	1	1	1	1	1	1	1	1	1	1	1	1	1	1	1	1	1	1	1	1	1
chrA03	3720935	3721270	BnaA03g06390.1D2	RLP	variable	0	0	0	0	2	0	0	0	2	0	2	2	2	0	0	2	0	2	0	2	2	2	0	0	0	0	0	2	2	0	2	2	0	2	0	2	0	2	2	2	2	2	2	0
chrA03	4017787	4021014	BnaA03g07060.1D2	RLK	core	1	1	1	1	1	1	1	1	1	1	1	1	1	1	1	1	1	1	1	1	1	1	1	1	1	1	1	1	1	1	1	1	1	1	1	1	1	1	1	1	1	1	1	1
chrA03	4220972	4224332	BnaA03g07410.1D2	RLK	core	1	1	1	1	1	1	1	1	1	1	1	1	1	1	1	1	1	1	1	1	1	1	1	1	1	1	1	1	1	1	1	1	1	1	1	1	1	1	1	1	1	1	1	1
chrA03	4797799	4799106	BnaA03g07980.1D2	RLK	core	1	1	1	1	1	1	1	1	1	1	1	1	1	1	1	1	1	1	1	1	1	1	1	1	1	1	1	1	1	1	1	1	1	1	1	1	1	1	1	1	1	1	1	1
chrA03	5295100	5296452	BnaA03g08860.1D2	RLK	core	1	1	1	1	1	1	1	1	1	1	1	1	1	1	1	1	1	1	1	1	1	1	1	1	1	1	1	1	1	1	1	1	1	1	1	1	1	1	1	1	1	1	1	1
chrA03	5845530	5847545	BnaA03g09870.1D2	RLK	core	1	1	1	1	1	1	1	1	1	1	1	1	1	1	1	1	1	1	1	1	1	1	1	1	1	1	1	1	1	1	1	1	1	1	1	1	1	1	1	1	1	1	1	1
chrA03	5849037	5851177	BnaA03g09880.1D2	RLK	core	1	1	1	1	1	1	1	1	1	1	1	1	1	1	1	1	1	1	1	1	1	1	1	1	1	1	1	1	1	1	1	1	1	1	1	1	1	1	1	1	1	1	1	1
chrA03	5852417	5854423	BnaA03g09890.1D2	RLK	core	1	1	1	1	1	1	1	1	1	1	1	1	1	1	1	1	1	1	1	1	1	1	1	1	1	1	1	1	1	1	1	1	1	1	1	1	1	1	1	1	1	1	1	1
chrA03	6217445	6220062	BnaA03g10560.1D2	RLK	core	1	1	1	1	1	1	1	1	1	1	1	1	1	1	1	1	1	1	1	1	1	1	1	1	1	1	1	1	1	1	1	1	1	1	1	1	1	1	1	1	1	1	1	1
chrA03	6242963	6245284	BnaA03g10640.1D2	RLK	core	1	1	1	1	1	1	1	1	1	1	1	1	1	1	1	1	1	1	1	1	1	1	1	1	1	1	1	1	1	1	1	1	1	1	1	1	1	1	1	1	1	1	1	1
chrA03	6588735	6590720	BnaA03g11330.1D2	RLK	core	1	1	1	1	1	1	1	1	1	1	1	1	1	1	1	1	1	1	1	1	1	1	1	1	1	1	1	1	1	1	1	1	1	1	1	1	1	1	1	1	1	1	1	1
chrA03	7380800	7383830	BnaA03g12460.1D2	RLK	core	1	1	1	1	1	1	1	1	1	1	1	1	1	1	1	1	1	1	1	1	1	1	1	1	1	1	1	1	1	1	1	1	1	1	1	1	1	1	1	1	1	1	1	1
chrA03	7434926	7436335	BnaA03g12540.1D2	RLK	core	1	1	1	1	1	1	1	1	1	1	1	1	1	1	1	1	1	1	1	1	1	1	1	1	1	1	1	1	1	1	1	1	1	1	1	1	1	1	1	1	1	1	1	1
chrA03	7658097	7660014	BnaA03g12930.1D2	RLK	core	1	1	1	1	1	1	1	1	1	1	1	1	1	1	1	1	1	1	1	1	1	1	1	1	1	1	1	1	1	1	1	1	1	1	1	1	1	1	1	1	1	1	1	1
chrA03	7999646	8001478	BnaA03g13440.1D2	RLK	core	1	1	1	1	1	1	1	1	1	1	1	1	1	1	1	1	1	1	1	1	1	1	1	1	1	1	1	1	1	1	1	1	1	1	1	1	1	1	1	1	1	1	1	1
chrA03	8514234	8515517	BnaA03g14450.1D2	RLK	core	1	1	1	1	1	1	1	1	1	1	1	1	1	1	1	1	1	1	1	1	1	1	1	1	1	1	1	1	1	1	1	1	1	1	1	1	1	1	1	1	1	1	1	1
chrA03	8933774	8935702	BnaA03g15210.1D2	RLK	core	1	1	1	1	1	1	1	1	1	1	1	1	1	1	1	1	1	1	1	1	1	1	1	1	1	1	1	1	1	1	1	1	1	1	1	1	1	1	1	1	1	1	1	1
chrA03	9234815	9236309	BnaA03g15720.1D2	RLK	core	1	1	1	1	1	1	1	1	1	1	1	1	1	1	1	1	1	1	1	1	1	1	1	1	1	1	1	1	1	1	1	1	1	1	1	1	1	1	1	1	1	1	1	1
chrA03	9689132	9692286	BnaA03g16540.1D2	RLK	core	1	1	1	1	1	1	1	1	1	1	1	1	1	1	1	1	1	1	1	1	1	1	1	1	1	1	1	1	1	1	1	1	1	1	1	1	1	1	1	1	1	1	1	1
chrA03	9919505	9921376	BnaA03g16910.1D2	RLK	core	1	1	1	1	1	1	1	1	1	1	1	1	1	1	1	1	1	1	1	1	1	1	1	1	1	1	1	1	1	1	1	1	1	1	1	1	1	1	1	1	1	1	1	1
chrA03	9995560	9997676	BnaA03g17020.1D2	RLK	core	1	1	1	1	1	1	1	1	1	1	1	1	1	1	1	1	1	1	1	1	1	1	1	1	1	1	1	1	1	1	1	1	1	1	1	1	1	1	1	1	1	1	1	1
chrA03	10175774	10180481	BnaA03g17220.1D2	RLK	core	1	1	1	1	1	1	1	1	1	1	1	1	1	1	1	1	1	1	1	1	1	1	1	1	1	1	1	1	1	1	1	1	1	1	1	1	1	1	1	1	1	1	1	1
chrA03	10392094	10394124	BnaA03g17560.1D2	RLK	core	1	1	1	1	1	1	1	1	1	1	1	1	1	1	1	1	1	1	1	1	1	1	1	1	1	1	1	1	1	1	1	1	1	1	1	1	1	1	1	1	1	1	1	1
chrA03	10868951	10871245	BnaA03g18510.1D2	RLK	core	1	1	1	1	1	1	1	1	1	1	1	1	1	1	1	1	1	1	1	1	1	1	1	1	1	1	1	1	1	1	1	1	1	1	1	1	1	1	1	1	1	1	1	1
chrA03	10967441	10969900	BnaA03g18630.1D2	RLK	core	1	1	1	1	1	1	1	1	1	1	1	1	1	1	1	1	1	1	1	1	1	1	1	1	1	1	1	1	1	1	1	1	1	1	1	1	1	1	1	1	1	1	1	1
chrA03	12264696	12266657	BnaA03g20880.1D2	RLK	core	1	1	1	1	1	1	1	1	1	1	1	1	1	1	1	1	1	1	1	1	1	1	1	1	1	1	1	1	1	1	1	1	1	1	1	1	1	1	1	1	1	1	1	1
chrA03	12267546	12269525	BnaA03g20890.1D2	RLK	core	1	1	1	1	1	1	1	1	1	1	1	1	1	1	1	1	1	1	1	1	1	1	1	1	1	1	1	1	1	1	1	1	1	1	1	1	1	1	1	1	1	1	1	1
chrA03	12760417	12762639	BnaA03g21800.1D2	RLK	core	1	1	1	1	1	1	1	1	1	1	1	1	1	1	1	1	1	1	1	1	1	1	1	1	1	1	1	1	1	1	1	1	1	1	1	1	1	1	1	1	1	1	1	1
chrA03	13439480	13442360	BnaA03g22960.1D2	RLK	core	1	1	1	1	1	1	1	1	1	1	1	1	1	1	1	1	1	1	1	1	1	1	1	1	1	1	1	1	1	1	1	1	1	1	1	1	1	1	1	1	1	1	1	1
chrA03	13528959	13531244	BnaA03g23150.1D2	RLK	variable	1	1	1	1	1	1	1	1	1	1	1	1	1	1	1	1	1	1	1	1	1	1	1	1	1	1	1	1	1	1	1	1	1	1	0	1	0	0	1	1	0	1	1	1
chrA03	13625198	13629561	BnaA03g23360.1D2	RLK	core	1	1	1	1	1	1	1	1	1	1	1	1	1	1	1	1	1	1	1	1	1	1	1	1	1	1	1	1	1	1	1	1	1	1	1	1	1	1	1	1	1	1	1	1
chrA03	14210112	14212439	BnaA03g24240.1D2	RLK	core	1	1	1	1	1	1	1	1	1	1	1	1	1	1	1	1	1	1	1	1	1	1	1	1	1	1	1	1	1	1	1	1	1	1	1	1	1	1	1	1	1	1	1	1
chrA03	14685249	14688412	BnaA03g25010.1D2	NL	variable	3	3	3	3	3	3	3	3	3	3	3	3	3	3	3	3	3	3	3	3	3	3	3	3	3	3	3	3	3	3	3	3	3	3	3	3	3	3	3	3	3	3	3	3
chrA03	15152829	15156321	BnaA03g25630.1D2	RLK	variable	1	1	1	1	1	1	1	1	1	1	1	1	1	1	1	1	1	1	1	1	1	1	1	1	1	1	1	1	1	1	1	1	1	1	1	1	1	1	1	1	1	1	1	1
chrA03	15448588	15450588	BnaA03g26030.1D2	RLK	variable	0	1	0	1	1	1	1	0	0	0	0	1	1	0	1	1	1	0	1	0	0	0	1	0	1	0	1	0	0	0	0	1	1	1	0	1	0	0	1	1	0	1	0	0
chrA03	15457229	15459256	BnaA03g26050.1D2	RLK	core	1	1	1	1	1	1	1	1	1	1	1	1	1	1	1	1	1	1	1	1	1	1	1	1	1	1	1	1	1	1	1	1	1	1	1	1	1	1	1	1	1	1	1	1
chrA03	15556491	15558277	BnaA03g26250.1D2	RLK	core	1	1	1	1	1	1	1	1	1	1	1	1	1	1	1	1	1	1	1	1	1	1	1	1	1	1	1	1	1	1	1	1	1	1	1	1	1	1	1	1	1	1	1	1
chrA03	16554996	16558039	BnaA03g27970.1D2	RLK	core	1	1	1	1	1	1	1	1	1	1	1	1	1	1	1	1	1	1	1	1	1	1	1	1	1	1	1	1	1	1	1	1	1	1	1	1	1	1	1	1	1	1	1	1
chrA03	16579330	16582075	BnaA03g28010.1D2	RLP	core	2	2	2	2	2	2	2	2	2	2	2	2	2	2	2	2	2	2	2	2	2	2	2	2	2	2	2	2	2	2	2	2	2	2	2	2	2	2	2	2	2	2	2	2
chrA03	16929998	16931904	BnaA03g28760.1D2	RLP	core	2	2	2	2	2	2	2	2	2	2	2	2	2	2	2	2	2	2	2	2	2	2	2	2	2	2	2	2	2	2	2	2	2	2	2	2	2	2	2	2	2	2	2	2
chrA03	20300996	20303179	BnaA03g34110.1D2	RLK	core	1	1	1	1	1	1	1	1	1	1	1	1	1	1	1	1	1	1	1	1	1	1	1	1	1	1	1	1	1	1	1	1	1	1	1	1	1	1	1	1	1	1	1	1
chrA03	20379672	20381946	BnaA03g34200.1D2	RLK	core	1	1	1	1	1	1	1	1	1	1	1	1	1	1	1	1	1	1	1	1	1	1	1	1	1	1	1	1	1	1	1	1	1	1	1	1	1	1	1	1	1	1	1	1
chrA03	20820413	20822573	BnaA03g35020.1D2	RLK	core	1	1	1	1	1	1	1	1	1	1	1	1	1	1	1	1	1	1	1	1	1	1	1	1	1	1	1	1	1	1	1	1	1	1	1	1	1	1	1	1	1	1	1	1
chrA03	21516071	21517168	BnaA03g35900.1D2	RLP	core	2	2	2	2	2	2	2	2	2	2	2	2	2	2	2	2	2	2	2	2	2	2	2	2	2	2	2	2	2	2	2	2	2	2	2	2	2	2	2	2	2	2	2	2
chrA03	21718453	21719523	BnaA03g36180.1D2	RLP	core	2	2	2	2	2	2	2	2	2	2	2	2	2	2	2	2	2	2	2	2	2	2	2	2	2	2	2	2	2	2	2	2	2	2	2	2	2	2	2	2	2	2	2	2
chrA03	22229296	22232174	BnaA03g37010.1D2	RLK	core	1	1	1	1	1	1	1	1	1	1	1	1	1	1	1	1	1	1	1	1	1	1	1	1	1	1	1	1	1	1	1	1	1	1	1	1	1	1	1	1	1	1	1	1
chrA03	22241818	22242735	BnaA03g37030.1D2	NBS	core	5	5	5	5	5	5	5	5	5	5	5	5	5	5	5	5	5	5	5	5	5	5	5	5	5	5	5	5	5	5	5	5	5	5	5	5	5	5	5	5	5	5	5	5
chrA03	22519686	22520582	BnaA03g37480.1D2	CN	variable	8	8	8	8	8	0	8	8	8	8	8	8	8	8	8	8	8	8	8	8	8	8	8	8	8	8	8	8	8	8	8	8	8	8	0	8	8	8	8	8	8	8	8	8
chrA03	22521109	22522959	BnaA03g37490.1D2	NL	core	3	3	3	3	3	3	3	3	3	3	3	3	3	3	3	3	3	3	3	3	3	3	3	3	3	3	3	3	3	3	3	3	3	3	3	3	3	3	3	3	3	3	3	3
chrA03	22708482	22711573	BnaA03g37740.1D2	RLK	core	1	1	1	1	1	1	1	1	1	1	1	1	1	1	1	1	1	1	1	1	1	1	1	1	1	1	1	1	1	1	1	1	1	1	1	1	1	1	1	1	1	1	1	1
chrA03	23184519	23186486	BnaA03g38500.1D2	RLK	core	1	1	1	1	1	1	1	1	1	1	1	1	1	1	1	1	1	1	1	1	1	1	1	1	1	1	1	1	1	1	1	1	1	1	1	1	1	1	1	1	1	1	1	1
chrA03	23191055	23192658	BnaA03g38520.1D2	RLK	core	1	1	1	1	1	1	1	1	1	1	1	1	1	1	1	1	1	1	1	1	1	1	1	1	1	1	1	1	1	1	1	1	1	1	1	1	1	1	1	1	1	1	1	1
chrA03	23488635	23489180	BnaA03g39080.1D2	RLK	core	1	1	1	1	1	1	1	1	1	1	1	1	1	1	1	1	1	1	1	1	1	1	1	1	1	1	1	1	1	1	1	1	1	1	1	1	1	1	1	1	1	1	1	1
chrA03	24062541	24065234	BnaA03g40010.1D2	RLK	core	1	1	1	1	1	1	1	1	1	1	1	1	1	1	1	1	1	1	1	1	1	1	1	1	1	1	1	1	1	1	1	1	1	1	1	1	1	1	1	1	1	1	1	1
chrA03	25368814	25370161	BnaA03g42180.1D2	RLK	core	1	1	1	1	1	1	1	1	1	1	1	1	1	1	1	1	1	1	1	1	1	1	1	1	1	1	1	1	1	1	1	1	1	1	1	1	1	1	1	1	1	1	1	1
chrA03	25756720	25760178	BnaA03g42720.1D2	NL	core	3	3	3	3	3	3	3	3	3	3	3	3	3	3	3	3	3	3	3	3	3	3	3	3	3	3	3	3	3	3	3	3	3	3	3	3	3	3	3	3	3	3	3	3
chrA03	25763921	25769361	BnaA03g42730.1D2	OTHER	variable	10	10	10	0	0	0	10	0	10	10	10	10	10	10	10	10	10	10	10	10	10	0	10	10	10	10	0	0	10	10	10	0	10	10	0	10	10	0	0	10	10	10	10	10
chrA03	26357511	26358580	BnaA03g43450.1D2	RLK	core	1	1	1	1	1	1	1	1	1	1	1	1	1	1	1	1	1	1	1	1	1	1	1	1	1	1	1	1	1	1	1	1	1	1	1	1	1	1	1	1	1	1	1	1
chrA03	27207766	27210477	BnaA03g44490.1D2	TN	core	9	9	9	9	9	9	9	9	9	9	9	9	9	9	9	9	9	9	9	9	9	9	9	9	9	9	9	9	9	9	9	9	9	9	9	9	9	9	9	9	9	9	9	9
chrA03	27436406	27437647	BnaA03g44650.1D2	RLK	core	1	1	1	1	1	1	1	1	1	1	1	1	1	1	1	1	1	1	1	1	1	1	1	1	1	1	1	1	1	1	1	1	1	1	1	1	1	1	1	1	1	1	1	1
chrA03	28125467	28127293	BnaA03g45870.1D2	RLK	core	1	1	1	1	1	1	1	1	1	1	1	1	1	1	1	1	1	1	1	1	1	1	1	1	1	1	1	1	1	1	1	1	1	1	1	1	1	1	1	1	1	1	1	1
chrA03	28776815	28779844	BnaA03g46970.1D2	NL	core	3	3	3	3	3	3	3	3	3	3	3	3	3	3	3	3	3	3	3	3	3	3	3	3	3	3	3	3	3	3	3	3	3	3	3	3	3	3	3	3	3	3	3	3
chrA03	29672038	29676023	BnaA03g48090.1D2	RLK	core	1	1	1	1	1	1	1	1	1	1	1	1	1	1	1	1	1	1	1	1	1	1	1	1	1	1	1	1	1	1	1	1	1	1	1	1	1	1	1	1	1	1	1	1
chrA03	30277014	30279946	BnaA03g48820.1D2	RLK	core	1	1	1	1	1	1	1	1	1	1	1	1	1	1	1	1	1	1	1	1	1	1	1	1	1	1	1	1	1	1	1	1	1	1	1	1	1	1	1	1	1	1	1	1
chrA03	30372794	30373592	BnaA03g48960.1D2	RLK	core	1	1	1	1	1	1	1	1	1	1	1	1	1	1	1	1	1	1	1	1	1	1	1	1	1	1	1	1	1	1	1	1	1	1	1	1	1	1	1	1	1	1	1	1
chrA03	30973649	30974962	BnaA03g49800.1D2	RLK	core	1	1	1	1	1	1	1	1	1	1	1	1	1	1	1	1	1	1	1	1	1	1	1	1	1	1	1	1	1	1	1	1	1	1	1	1	1	1	1	1	1	1	1	1
chrA03	31490962	31493430	BnaA03g50530.1D2	RLK	core	1	1	1	1	1	1	1	1	1	1	1	1	1	1	1	1	1	1	1	1	1	1	1	1	1	1	1	1	1	1	1	1	1	1	1	1	1	1	1	1	1	1	1	1
chrA03	36030245	36032783	BnaA03g52260.1D2	RLK	core	1	1	1	1	1	1	1	1	1	1	1	1	1	1	1	1	1	1	1	1	1	1	1	1	1	1	1	1	1	1	1	1	1	1	1	1	1	1	1	1	1	1	1	1
chrA04	1950959	1952932	BnaA04g02560.1D2	RLK	core	1	1	1	1	1	1	1	1	1	1	1	1	1	1	1	1	1	1	1	1	1	1	1	1	1	1	1	1	1	1	1	1	1	1	1	1	1	1	1	1	1	1	1	1
chrA04	2439383	2442421	BnaA04g03210.1D2	RLK	core	1	1	1	1	1	1	1	1	1	1	1	1	1	1	1	1	1	1	1	1	1	1	1	1	1	1	1	1	1	1	1	1	1	1	1	1	1	1	1	1	1	1	1	1
chrA04	2701514	2703559	BnaA04g03400.1D2	RLK	core	1	1	1	1	1	1	1	1	1	1	1	1	1	1	1	1	1	1	1	1	1	1	1	1	1	1	1	1	1	1	1	1	1	1	1	1	1	1	1	1	1	1	1	1
chrA04	3852191	3854341	BnaA04g04610.1D2	RLK	core	1	1	1	1	1	1	1	1	1	1	1	1	1	1	1	1	1	1	1	1	1	1	1	1	1	1	1	1	1	1	1	1	1	1	1	1	1	1	1	1	1	1	1	1
chrA04	8660377	8661162	BnaA04g07910.1D2	RLK	core	1	1	1	1	1	1	1	1	1	1	1	1	1	1	1	1	1	1	1	1	1	1	1	1	1	1	1	1	1	1	1	1	1	1	1	1	1	1	1	1	1	1	1	1
chrA04	8863867	8866288	BnaA04g08140.1D2	RLK	core	1	1	1	1	1	1	1	1	1	1	1	1	1	1	1	1	1	1	1	1	1	1	1	1	1	1	1	1	1	1	1	1	1	1	1	1	1	1	1	1	1	1	1	1
chrA04	9151544	9154201	BnaA04g08320.1D2	RLK	core	1	1	1	1	1	1	1	1	1	1	1	1	1	1	1	1	1	1	1	1	1	1	1	1	1	1	1	1	1	1	1	1	1	1	1	1	1	1	1	1	1	1	1	1
chrA04	9159913	9162411	BnaA04g08330.1D2	RLK	core	1	1	1	1	1	1	1	1	1	1	1	1	1	1	1	1	1	1	1	1	1	1	1	1	1	1	1	1	1	1	1	1	1	1	1	1	1	1	1	1	1	1	1	1
chrA04	10967428	10970419	BnaA04g09910.1D2	RLK	core	1	1	1	1	1	1	1	1	1	1	1	1	1	1	1	1	1	1	1	1	1	1	1	1	1	1	1	1	1	1	1	1	1	1	1	1	1	1	1	1	1	1	1	1
chrA04	11372722	11375174	BnaA04g10380.1D2	RLK	core	1	1	1	1	1	1	1	1	1	1	1	1	1	1	1	1	1	1	1	1	1	1	1	1	1	1	1	1	1	1	1	1	1	1	1	1	1	1	1	1	1	1	1	1
chrA04	12608722	12611369	BnaA04g11380.1D2	RLK	variable	1	1	1	1	1	1	1	1	1	1	1	1	1	1	1	1	1	1	1	1	1	1	1	1	1	1	1	1	1	1	1	1	1	1	1	1	1	1	1	1	1	1	0	1
chrA04	12986481	12987837	BnaA04g11830.1D2	RLK	variable	1	1	1	1	0	1	1	1	1	1	1	1	1	1	1	1	1	1	1	1	1	1	1	1	1	1	1	1	1	1	1	1	1	1	1	1	1	1	1	1	1	1	1	1
chrA04	12989560	12991560	BnaA04g11840.1D2	RLK	variable	1	1	1	1	0	1	1	1	1	1	1	1	1	1	1	1	0	1	1	1	1	1	1	1	1	1	1	1	1	1	1	1	1	0	1	1	1	1	1	1	1	0	1	1
chrA04	13004863	13007373	BnaA04g11850.1D2	RLK	variable	1	1	1	1	1	1	1	1	1	1	1	1	1	1	1	1	1	1	1	1	1	1	1	1	1	1	1	1	1	1	1	1	1	1	1	1	1	1	1	1	1	1	0	1
chrA04	13830848	13833381	BnaA04g12650.1D2	RLK	variable	1	1	1	1	1	1	1	1	1	1	1	1	1	1	1	1	1	1	1	1	1	1	1	1	1	1	1	1	1	1	1	1	1	1	1	1	1	1	1	1	1	1	0	1
chrA04	13883207	13885627	BnaA04g12700.1D2	RLK	variable	1	1	1	1	1	1	1	1	1	1	1	1	1	1	1	1	1	1	1	1	1	1	1	1	1	1	1	1	1	1	1	1	1	1	1	1	1	1	1	1	1	1	0	1
chrA04	13945115	13947829	BnaA04g12740.1D2	RLK	core	1	1	1	1	1	1	1	1	1	1	1	1	1	1	1	1	1	1	1	1	1	1	1	1	1	1	1	1	1	1	1	1	1	1	1	1	1	1	1	1	1	1	1	1
chrA04	14155233	14157041	BnaA04g13010.1D2	RLK	core	1	1	1	1	1	1	1	1	1	1	1	1	1	1	1	1	1	1	1	1	1	1	1	1	1	1	1	1	1	1	1	1	1	1	1	1	1	1	1	1	1	1	1	1
chrA04	14244536	14247259	BnaA04g13130.1D2	RLK	core	1	1	1	1	1	1	1	1	1	1	1	1	1	1	1	1	1	1	1	1	1	1	1	1	1	1	1	1	1	1	1	1	1	1	1	1	1	1	1	1	1	1	1	1
chrA04	14280920	14284808	BnaA04g13170.1D2	RLK	variable	1	1	1	1	1	1	1	1	1	1	1	1	1	1	1	1	1	1	1	1	1	1	1	1	1	1	1	1	1	1	1	1	1	1	1	1	1	1	1	1	1	1	0	1
chrA04	14357658	14360213	BnaA04g13260.1D2	RLK	core	1	1	1	1	1	1	1	1	1	1	1	1	1	1	1	1	1	1	1	1	1	1	1	1	1	1	1	1	1	1	1	1	1	1	1	1	1	1	1	1	1	1	1	1
chrA04	14452848	14453543	BnaA04g13420.1D2	RLK	variable	1	1	1	1	1	1	1	1	1	1	1	1	1	1	1	1	1	1	1	1	1	1	1	1	1	1	1	1	1	1	1	1	1	1	1	1	1	1	1	1	1	1	0	1
chrA04	15481507	15482859	BnaA04g14730.1D2	RLK	variable	1	1	1	1	1	1	1	1	1	1	1	1	1	1	1	1	1	1	1	1	1	1	1	1	1	1	1	1	1	1	1	1	1	1	1	1	1	1	1	1	1	1	0	1
chrA04	16630917	16634070	BnaA04g16170.1D2	RLK	core	1	1	1	1	1	1	1	1	1	1	1	1	1	1	1	1	1	1	1	1	1	1	1	1	1	1	1	1	1	1	1	1	1	1	1	1	1	1	1	1	1	1	1	1
chrA04	16635142	16638884	BnaA04g16180.1D2	RLK	core	1	1	1	1	1	1	1	1	1	1	1	1	1	1	1	1	1	1	1	1	1	1	1	1	1	1	1	1	1	1	1	1	1	1	1	1	1	1	1	1	1	1	1	1
chrA04	17250668	17251984	BnaA04g17010.1D2	RLK	core	1	1	1	1	1	1	1	1	1	1	1	1	1	1	1	1	1	1	1	1	1	1	1	1	1	1	1	1	1	1	1	1	1	1	1	1	1	1	1	1	1	1	1	1
chrA04	17874405	17876232	BnaA04g17920.1D2	RLK	core	1	1	1	1	1	1	1	1	1	1	1	1	1	1	1	1	1	1	1	1	1	1	1	1	1	1	1	1	1	1	1	1	1	1	1	1	1	1	1	1	1	1	1	1
chrA04	17888077	17889993	BnaA04g17930.1D2	RLK	core	1	1	1	1	1	1	1	1	1	1	1	1	1	1	1	1	1	1	1	1	1	1	1	1	1	1	1	1	1	1	1	1	1	1	1	1	1	1	1	1	1	1	1	1
chrA04	18564243	18566240	BnaA04g18770.1D2	RLK	core	1	1	1	1	1	1	1	1	1	1	1	1	1	1	1	1	1	1	1	1	1	1	1	1	1	1	1	1	1	1	1	1	1	1	1	1	1	1	1	1	1	1	1	1
chrA04	18712766	18714271	BnaA04g19050.1D2	RLK	core	1	1	1	1	1	1	1	1	1	1	1	1	1	1	1	1	1	1	1	1	1	1	1	1	1	1	1	1	1	1	1	1	1	1	1	1	1	1	1	1	1	1	1	1
chrA04	19154495	19157542	BnaA04g19700.1D2	RLK	core	1	1	1	1	1	1	1	1	1	1	1	1	1	1	1	1	1	1	1	1	1	1	1	1	1	1	1	1	1	1	1	1	1	1	1	1	1	1	1	1	1	1	1	1
chrA04	20768096	20769639	BnaA04g21920.1D2	RLK	core	1	1	1	1	1	1	1	1	1	1	1	1	1	1	1	1	1	1	1	1	1	1	1	1	1	1	1	1	1	1	1	1	1	1	1	1	1	1	1	1	1	1	1	1
chrA04	21584354	21587102	BnaA04g23300.1D2	RLK	core	1	1	1	1	1	1	1	1	1	1	1	1	1	1	1	1	1	1	1	1	1	1	1	1	1	1	1	1	1	1	1	1	1	1	1	1	1	1	1	1	1	1	1	1
chrA04	21608587	21610662	BnaA04g23350.1D2	RLK	core	1	1	1	1	1	1	1	1	1	1	1	1	1	1	1	1	1	1	1	1	1	1	1	1	1	1	1	1	1	1	1	1	1	1	1	1	1	1	1	1	1	1	1	1
chrA04	21638666	21640936	BnaA04g23410.1D2	RLK	core	1	1	1	1	1	1	1	1	1	1	1	1	1	1	1	1	1	1	1	1	1	1	1	1	1	1	1	1	1	1	1	1	1	1	1	1	1	1	1	1	1	1	1	1
chrA04	21717322	21718416	BnaA04g23630.1D2	RLK	core	1	1	1	1	1	1	1	1	1	1	1	1	1	1	1	1	1	1	1	1	1	1	1	1	1	1	1	1	1	1	1	1	1	1	1	1	1	1	1	1	1	1	1	1
chrA04	21809321	21811888	BnaA04g23770.1D2	RLK	core	1	1	1	1	1	1	1	1	1	1	1	1	1	1	1	1	1	1	1	1	1	1	1	1	1	1	1	1	1	1	1	1	1	1	1	1	1	1	1	1	1	1	1	1
chrA04	22277150	22279126	BnaA04g24750.1D2	RLK	core	1	1	1	1	1	1	1	1	1	1	1	1	1	1	1	1	1	1	1	1	1	1	1	1	1	1	1	1	1	1	1	1	1	1	1	1	1	1	1	1	1	1	1	1
chrA04	22573254	22577039	BnaA04g25370.1D2	RLP	variable	2	2	2	2	2	2	2	2	2	2	2	2	2	2	2	2	2	2	2	2	2	2	2	2	2	2	2	2	2	2	2	2	2	2	0	2	2	2	2	2	2	2	2	2
chrA04	22682799	22685442	BnaA04g25580.1D2	RLK	variable	1	1	1	1	1	1	1	1	1	1	1	1	1	1	1	1	1	1	1	1	1	1	1	1	1	1	1	1	1	1	1	1	1	1	0	1	1	1	1	1	1	1	1	1
chrA04	22790675	22792846	BnaA04g25730.1D2	RLK	variable	1	1	1	1	1	1	1	1	1	1	1	1	1	1	1	1	1	1	1	1	1	1	1	1	1	1	1	1	1	1	1	1	1	1	0	1	1	1	1	1	1	1	1	1
chrA04	22984891	22986746	BnaA04g26210.1D2	RLK	variable	1	1	1	1	1	1	1	1	1	1	1	1	1	1	1	1	1	1	1	1	1	1	1	1	1	1	1	1	1	1	1	1	1	1	0	1	1	1	1	1	1	1	1	1
chrA05	1360167	1362916	BnaA05g02280.1D2	RLK	variable	1	1	1	1	1	1	1	1	1	1	1	1	1	1	1	1	1	1	1	1	1	1	1	1	1	1	1	1	1	1	1	1	1	1	1	1	0	1	1	1	1	1	1	1
chrA05	1636654	1638018	BnaA05g02830.1D2	RLP	core	2	2	2	2	2	2	2	2	2	2	2	2	2	2	2	2	2	2	2	2	2	2	2	2	2	2	2	2	2	2	2	2	2	2	2	2	2	2	2	2	2	2	2	2
chrA05	1919559	1921382	BnaA05g03320.1D2	RLK	variable	1	1	1	1	1	1	1	1	1	1	1	1	1	1	1	1	1	1	1	1	1	1	1	1	1	1	1	1	1	1	1	1	0	1	1	1	1	1	1	1	1	1	1	1
chrA05	2745484	2748102	BnaA05g04800.1D2	RLK	core	1	1	1	1	1	1	1	1	1	1	1	1	1	1	1	1	1	1	1	1	1	1	1	1	1	1	1	1	1	1	1	1	1	1	1	1	1	1	1	1	1	1	1	1
chrA05	3029378	3033845	BnaA05g05430.1D2	RLP	core	2	2	2	2	2	2	2	2	2	2	2	2	2	2	2	2	2	2	2	2	2	2	2	2	2	2	2	2	2	2	2	2	2	2	2	2	2	2	2	2	2	2	2	2
chrA05	3927160	3929181	BnaA05g06820.1D2	RLK	core	1	1	1	1	1	1	1	1	1	1	1	1	1	1	1	1	1	1	1	1	1	1	1	1	1	1	1	1	1	1	1	1	1	1	1	1	1	1	1	1	1	1	1	1
chrA05	4175253	4179189	BnaA05g07310.1D2	RLK	core	1	1	1	1	1	1	1	1	1	1	1	1	1	1	1	1	1	1	1	1	1	1	1	1	1	1	1	1	1	1	1	1	1	1	1	1	1	1	1	1	1	1	1	1
chrA05	4528677	4529573	BnaA05g07820.1D2	CN	core	8	8	8	8	8	8	8	8	8	8	8	8	8	8	8	8	8	8	8	8	8	8	8	8	8	8	8	8	8	8	8	8	8	8	8	8	8	8	8	8	8	8	8	8
chrA05	4534885	4536582	BnaA05g07830.1D2	NL	core	3	3	3	3	3	3	3	3	3	3	3	3	3	3	3	3	3	3	3	3	3	3	3	3	3	3	3	3	3	3	3	3	3	3	3	3	3	3	3	3	3	3	3	3
chrA05	4543243	4544139	BnaA05g07850.1D2	CN	variable	8	8	8	8	8	8	8	8	8	8	8	8	8	8	8	8	8	8	0	8	8	8	8	8	8	8	8	8	8	8	8	8	8	8	8	8	8	8	8	8	8	8	8	8
chrA05	4545051	4550363	BnaA05g07860.1D2	NL	core	3	3	3	3	3	3	3	3	3	3	3	3	3	3	3	3	3	3	3	3	3	3	3	3	3	3	3	3	3	3	3	3	3	3	3	3	3	3	3	3	3	3	3	3
chrA05	4555678	4556616	BnaA05g07880.1D2	CN	variable	8	8	8	8	8	8	8	8	8	8	8	8	8	8	0	8	8	8	8	8	8	8	8	8	8	8	8	8	8	8	8	8	8	8	8	0	8	8	8	8	8	8	8	8
chrA05	4560601	4562277	BnaA05g07890.1D2	NL	core	3	3	3	3	3	3	3	3	3	3	3	3	3	3	3	3	3	3	3	3	3	3	3	3	3	3	3	3	3	3	3	3	3	3	3	3	3	3	3	3	3	3	3	3
chrA05	4579214	4580217	BnaA05g07930.1D2	CN	variable	8	0	8	8	0	0	8	0	8	8	8	8	8	8	8	8	8	8	0	0	8	8	8	8	8	8	8	8	8	0	8	0	8	8	8	0	8	0	8	8	8	8	0	8
chrA05	4594602	4597733	BnaA05g07960.1D2	RLK	core	1	1	1	1	1	1	1	1	1	1	1	1	1	1	1	1	1	1	1	1	1	1	1	1	1	1	1	1	1	1	1	1	1	1	1	1	1	1	1	1	1	1	1	1
chrA05	5360185	5363496	BnaA05g08790.1D2	RLK	core	1	1	1	1	1	1	1	1	1	1	1	1	1	1	1	1	1	1	1	1	1	1	1	1	1	1	1	1	1	1	1	1	1	1	1	1	1	1	1	1	1	1	1	1
chrA05	6057980	6059446	BnaA05g09970.1D2	RLK	core	1	1	1	1	1	1	1	1	1	1	1	1	1	1	1	1	1	1	1	1	1	1	1	1	1	1	1	1	1	1	1	1	1	1	1	1	1	1	1	1	1	1	1	1
chrA05	7384040	7385500	BnaA05g11720.1D2	RLK	core	1	1	1	1	1	1	1	1	1	1	1	1	1	1	1	1	1	1	1	1	1	1	1	1	1	1	1	1	1	1	1	1	1	1	1	1	1	1	1	1	1	1	1	1
chrA05	7887111	7889057	BnaA05g12430.1D2	RLK	core	1	1	1	1	1	1	1	1	1	1	1	1	1	1	1	1	1	1	1	1	1	1	1	1	1	1	1	1	1	1	1	1	1	1	1	1	1	1	1	1	1	1	1	1
chrA05	7962528	7965982	BnaA05g12520.1D2	TNL	variable	6	6	6	6	0	6	6	6	6	6	6	6	6	6	6	6	6	6	6	6	0	6	6	6	6	6	6	6	6	6	0	0	6	0	6	6	0	0	0	6	0	0	0	6
chrA05	7973753	7977652	BnaA05g12530.1D2	TNL	variable	6	6	6	6	0	6	6	6	6	6	6	6	6	6	6	6	6	6	6	6	6	6	6	6	6	6	6	6	6	6	0	0	6	0	6	6	0	0	0	6	0	0	0	6
chrA05	8317517	8318623	BnaA05g12830.1D2	RLK	core	1	1	1	1	1	1	1	1	1	1	1	1	1	1	1	1	1	1	1	1	1	1	1	1	1	1	1	1	1	1	1	1	1	1	1	1	1	1	1	1	1	1	1	1
chrA05	8572862	8574733	BnaA05g13150.1D2	RLK	core	1	1	1	1	1	1	1	1	1	1	1	1	1	1	1	1	1	1	1	1	1	1	1	1	1	1	1	1	1	1	1	1	1	1	1	1	1	1	1	1	1	1	1	1
chrA05	8859117	8865891	BnaA05g13380.1D2	RLK	core	1	1	1	1	1	1	1	1	1	1	1	1	1	1	1	1	1	1	1	1	1	1	1	1	1	1	1	1	1	1	1	1	1	1	1	1	1	1	1	1	1	1	1	1
chrA05	10501922	10504744	BnaA05g14820.1D2	RLK	core	1	1	1	1	1	1	1	1	1	1	1	1	1	1	1	1	1	1	1	1	1	1	1	1	1	1	1	1	1	1	1	1	1	1	1	1	1	1	1	1	1	1	1	1
chrA05	11881693	11884850	BnaA05g15590.1D2	RLK	core	1	1	1	1	1	1	1	1	1	1	1	1	1	1	1	1	1	1	1	1	1	1	1	1	1	1	1	1	1	1	1	1	1	1	1	1	1	1	1	1	1	1	1	1
chrA05	12301152	12302910	BnaA05g15940.1D2	RLK	core	1	1	1	1	1	1	1	1	1	1	1	1	1	1	1	1	1	1	1	1	1	1	1	1	1	1	1	1	1	1	1	1	1	1	1	1	1	1	1	1	1	1	1	1
chrA05	12350226	12354308	BnaA05g15960.1D2	RLK	core	1	1	1	1	1	1	1	1	1	1	1	1	1	1	1	1	1	1	1	1	1	1	1	1	1	1	1	1	1	1	1	1	1	1	1	1	1	1	1	1	1	1	1	1
chrA05	12357783	12360900	BnaA05g15970.1D2	RLK	core	1	1	1	1	1	1	1	1	1	1	1	1	1	1	1	1	1	1	1	1	1	1	1	1	1	1	1	1	1	1	1	1	1	1	1	1	1	1	1	1	1	1	1	1
chrA05	12934980	12937293	BnaA05g16310.1D2	RLP	core	2	2	2	2	2	2	2	2	2	2	2	2	2	2	2	2	2	2	2	2	2	2	2	2	2	2	2	2	2	2	2	2	2	2	2	2	2	2	2	2	2	2	2	2
chrA05	12962759	12965709	BnaA05g16340.1D2	RLK	core	1	1	1	1	1	1	1	1	1	1	1	1	1	1	1	1	1	1	1	1	1	1	1	1	1	1	1	1	1	1	1	1	1	1	1	1	1	1	1	1	1	1	1	1
chrA05	13822522	13823922	BnaA05g16860.1D2	RLK	core	1	1	1	1	1	1	1	1	1	1	1	1	1	1	1	1	1	1	1	1	1	1	1	1	1	1	1	1	1	1	1	1	1	1	1	1	1	1	1	1	1	1	1	1
chrA05	13824093	13825529	BnaA05g16870.1D2	RLK	core	1	1	1	1	1	1	1	1	1	1	1	1	1	1	1	1	1	1	1	1	1	1	1	1	1	1	1	1	1	1	1	1	1	1	1	1	1	1	1	1	1	1	1	1
chrA05	18453867	18455198	BnaA05g19560.1D2	RLK	core	1	1	1	1	1	1	1	1	1	1	1	1	1	1	1	1	1	1	1	1	1	1	1	1	1	1	1	1	1	1	1	1	1	1	1	1	1	1	1	1	1	1	1	1
chrA05	19519017	19522452	BnaA05g20470.1D2	RLK	core	1	1	1	1	1	1	1	1	1	1	1	1	1	1	1	1	1	1	1	1	1	1	1	1	1	1	1	1	1	1	1	1	1	1	1	1	1	1	1	1	1	1	1	1
chrA05	19757939	19760139	BnaA05g20760.1D2	RLK	variable	1	1	1	1	1	1	1	1	1	1	1	1	1	1	1	1	1	1	1	1	1	1	1	0	1	1	1	1	1	1	1	1	1	1	1	1	1	1	1	1	1	1	1	1
chrA05	21131847	21134400	BnaA05g22010.1D2	RLK	core	1	1	1	1	1	1	1	1	1	1	1	1	1	1	1	1	1	1	1	1	1	1	1	1	1	1	1	1	1	1	1	1	1	1	1	1	1	1	1	1	1	1	1	1
chrA05	21406724	21409846	BnaA05g22440.1D2	RLK	core	1	1	1	1	1	1	1	1	1	1	1	1	1	1	1	1	1	1	1	1	1	1	1	1	1	1	1	1	1	1	1	1	1	1	1	1	1	1	1	1	1	1	1	1
chrA05	22799533	22801750	BnaA05g24480.1D2	RLK	core	1	1	1	1	1	1	1	1	1	1	1	1	1	1	1	1	1	1	1	1	1	1	1	1	1	1	1	1	1	1	1	1	1	1	1	1	1	1	1	1	1	1	1	1
chrA05	23550254	23553573	BnaA05g25750.1D2	CNL	core	7	7	7	7	7	7	7	7	7	7	7	7	7	7	7	7	7	7	7	7	7	7	7	7	7	7	7	7	7	7	7	7	7	7	7	7	7	7	7	7	7	7	7	7
chrA05	23555153	23559355	BnaA05g25760.1D2	NL	core	3	3	3	3	3	3	3	3	3	3	3	3	3	3	3	3	3	3	3	3	3	3	3	3	3	3	3	3	3	3	3	3	3	3	3	3	3	3	3	3	3	3	3	3
chrA05	23639443	23642467	BnaA05g25860.1D2	RLK	core	1	1	1	1	1	1	1	1	1	1	1	1	1	1	1	1	1	1	1	1	1	1	1	1	1	1	1	1	1	1	1	1	1	1	1	1	1	1	1	1	1	1	1	1
chrA05	24129307	24132573	BnaA05g26640.1D2	RLK	core	1	1	1	1	1	1	1	1	1	1	1	1	1	1	1	1	1	1	1	1	1	1	1	1	1	1	1	1	1	1	1	1	1	1	1	1	1	1	1	1	1	1	1	1
chrA05	24289554	24292812	BnaA05g26920.1D2	RLK	core	1	1	1	1	1	1	1	1	1	1	1	1	1	1	1	1	1	1	1	1	1	1	1	1	1	1	1	1	1	1	1	1	1	1	1	1	1	1	1	1	1	1	1	1
chrA05	25522225	25524516	BnaA05g29460.1D2	RLK	core	1	1	1	1	1	1	1	1	1	1	1	1	1	1	1	1	1	1	1	1	1	1	1	1	1	1	1	1	1	1	1	1	1	1	1	1	1	1	1	1	1	1	1	1
chrA05	25780282	25782246	BnaA05g30180.1D2	RLK	core	1	1	1	1	1	1	1	1	1	1	1	1	1	1	1	1	1	1	1	1	1	1	1	1	1	1	1	1	1	1	1	1	1	1	1	1	1	1	1	1	1	1	1	1
chrA05	27822780	27825713	BnaA05g33570.1D2	RLK	variable	1	1	1	1	1	1	1	1	1	1	1	1	1	1	1	1	1	1	1	1	1	1	1	1	1	1	1	1	1	1	1	1	1	1	1	1	0	1	1	1	1	1	1	1
chrA05	28050225	28052284	BnaA05g34010.1D2	RLK	variable	1	1	1	1	0	1	1	1	1	1	1	1	1	1	1	1	1	1	1	1	1	1	1	1	1	1	1	1	1	1	1	1	1	1	1	1	1	1	1	1	1	1	1	1
chrA05	28232819	28234707	BnaA05g34470.1D2	RLK	variable	0	1	1	1	1	1	1	1	1	1	1	1	1	1	1	1	1	1	1	1	1	1	1	1	1	1	1	1	1	1	1	1	1	1	1	1	0	1	1	1	1	1	1	1
chrA05	28241985	28242799	BnaA05g34490.1D2	NBS	variable	5	5	5	5	0	5	5	5	5	5	5	0	5	5	5	5	5	5	5	5	5	5	5	0	5	5	5	5	5	5	5	5	5	5	5	5	0	5	5	5	5	5	5	5
chrA06	475517	478725	BnaA06g00610.1D2	RLK	core	1	1	1	1	1	1	1	1	1	1	1	1	1	1	1	1	1	1	1	1	1	1	1	1	1	1	1	1	1	1	1	1	1	1	1	1	1	1	1	1	1	1	1	1
chrA06	1219460	1220153	BnaA06g01800.1D2	TX	core	4	4	4	4	4	4	4	4	4	4	4	4	4	4	4	4	4	4	4	4	4	4	4	4	4	4	4	4	4	4	4	4	4	4	4	4	4	4	4	4	4	4	4	4
chrA06	1374160	1377232	BnaA06g02020.1D2	RLK	core	1	1	1	1	1	1	1	1	1	1	1	1	1	1	1	1	1	1	1	1	1	1	1	1	1	1	1	1	1	1	1	1	1	1	1	1	1	1	1	1	1	1	1	1
chrA06	1390713	1394533	BnaA06g02040.1D2	RLK	core	1	1	1	1	1	1	1	1	1	1	1	1	1	1	1	1	1	1	1	1	1	1	1	1	1	1	1	1	1	1	1	1	1	1	1	1	1	1	1	1	1	1	1	1
chrA06	1397119	1400170	BnaA06g02050.1D2	RLK	core	1	1	1	1	1	1	1	1	1	1	1	1	1	1	1	1	1	1	1	1	1	1	1	1	1	1	1	1	1	1	1	1	1	1	1	1	1	1	1	1	1	1	1	1
chrA06	1404789	1407605	BnaA06g02070.1D2	RLK	core	1	1	1	1	1	1	1	1	1	1	1	1	1	1	1	1	1	1	1	1	1	1	1	1	1	1	1	1	1	1	1	1	1	1	1	1	1	1	1	1	1	1	1	1
chrA06	1461332	1464572	BnaA06g02140.1D2	RLK	core	1	1	1	1	1	1	1	1	1	1	1	1	1	1	1	1	1	1	1	1	1	1	1	1	1	1	1	1	1	1	1	1	1	1	1	1	1	1	1	1	1	1	1	1
chrA06	2014040	2015348	BnaA06g02900.1D2	NBS	core	5	5	5	5	5	5	5	5	5	5	5	5	5	5	5	5	5	5	5	5	5	5	5	5	5	5	5	5	5	5	5	5	5	5	5	5	5	5	5	5	5	5	5	5
chrA06	2067864	2071192	BnaA06g03000.1D2	RLK	core	1	1	1	1	1	1	1	1	1	1	1	1	1	1	1	1	1	1	1	1	1	1	1	1	1	1	1	1	1	1	1	1	1	1	1	1	1	1	1	1	1	1	1	1
chrA06	3364316	3364837	BnaA06g05480.1D2	TX	variable	4	4	0	4	4	4	4	4	4	4	4	4	4	4	4	4	4	4	4	4	4	4	4	4	4	4	4	4	4	4	4	4	4	4	4	4	4	4	4	4	4	4	4	4
chrA06	3690939	3694054	BnaA06g06140.1D2	RLP	core	2	2	2	2	2	2	2	2	2	2	2	2	2	2	2	2	2	2	2	2	2	2	2	2	2	2	2	2	2	2	2	2	2	2	2	2	2	2	2	2	2	2	2	2
chrA06	3733610	3736670	BnaA06g06260.1D2	RLK	core	1	1	1	1	1	1	1	1	1	1	1	1	1	1	1	1	1	1	1	1	1	1	1	1	1	1	1	1	1	1	1	1	1	1	1	1	1	1	1	1	1	1	1	1
chrA06	3832610	3834537	BnaA06g06430.1D2	RLK	core	1	1	1	1	1	1	1	1	1	1	1	1	1	1	1	1	1	1	1	1	1	1	1	1	1	1	1	1	1	1	1	1	1	1	1	1	1	1	1	1	1	1	1	1
chrA06	3993182	3995237	BnaA06g06770.1D2	RLK	core	1	1	1	1	1	1	1	1	1	1	1	1	1	1	1	1	1	1	1	1	1	1	1	1	1	1	1	1	1	1	1	1	1	1	1	1	1	1	1	1	1	1	1	1
chrA06	4273135	4273873	BnaA06g07290.1D2	RLK	core	1	1	1	1	1	1	1	1	1	1	1	1	1	1	1	1	1	1	1	1	1	1	1	1	1	1	1	1	1	1	1	1	1	1	1	1	1	1	1	1	1	1	1	1
chrA06	4754935	4757676	BnaA06g08040.1D2	RLK	core	1	1	1	1	1	1	1	1	1	1	1	1	1	1	1	1	1	1	1	1	1	1	1	1	1	1	1	1	1	1	1	1	1	1	1	1	1	1	1	1	1	1	1	1
chrA06	5537866	5540363	BnaA06g09180.1D2	RLK	core	1	1	1	1	1	1	1	1	1	1	1	1	1	1	1	1	1	1	1	1	1	1	1	1	1	1	1	1	1	1	1	1	1	1	1	1	1	1	1	1	1	1	1	1
chrA06	6743729	6745570	BnaA06g11450.1D2	RLK	core	1	1	1	1	1	1	1	1	1	1	1	1	1	1	1	1	1	1	1	1	1	1	1	1	1	1	1	1	1	1	1	1	1	1	1	1	1	1	1	1	1	1	1	1
chrA06	6836054	6838915	BnaA06g11670.1D2	RLK	core	1	1	1	1	1	1	1	1	1	1	1	1	1	1	1	1	1	1	1	1	1	1	1	1	1	1	1	1	1	1	1	1	1	1	1	1	1	1	1	1	1	1	1	1
chrA06	6846002	6847636	BnaA06g11700.1D2	TN	core	9	9	9	9	9	9	9	9	9	9	9	9	9	9	9	9	9	9	9	9	9	9	9	9	9	9	9	9	9	9	9	9	9	9	9	9	9	9	9	9	9	9	9	9
chrA06	6895825	6898804	BnaA06g11800.1D2	RLK	core	1	1	1	1	1	1	1	1	1	1	1	1	1	1	1	1	1	1	1	1	1	1	1	1	1	1	1	1	1	1	1	1	1	1	1	1	1	1	1	1	1	1	1	1
chrA06	6908469	6911203	BnaA06g11810.1D2	RLK	core	1	1	1	1	1	1	1	1	1	1	1	1	1	1	1	1	1	1	1	1	1	1	1	1	1	1	1	1	1	1	1	1	1	1	1	1	1	1	1	1	1	1	1	1
chrA06	7144548	7149154	BnaA06g12130.1D2	RLK	core	1	1	1	1	1	1	1	1	1	1	1	1	1	1	1	1	1	1	1	1	1	1	1	1	1	1	1	1	1	1	1	1	1	1	1	1	1	1	1	1	1	1	1	1
chrA06	7834872	7836172	BnaA06g13220.1D2	RLK	core	1	1	1	1	1	1	1	1	1	1	1	1	1	1	1	1	1	1	1	1	1	1	1	1	1	1	1	1	1	1	1	1	1	1	1	1	1	1	1	1	1	1	1	1
chrA06	9763199	9764802	BnaA06g15170.1D2	RLP	core	2	2	2	2	2	2	2	2	2	2	2	2	2	2	2	2	2	2	2	2	2	2	2	2	2	2	2	2	2	2	2	2	2	2	2	2	2	2	2	2	2	2	2	2
chrA06	11855564	11858725	BnaA06g17220.1D2	RLK	core	1	1	1	1	1	1	1	1	1	1	1	1	1	1	1	1	1	1	1	1	1	1	1	1	1	1	1	1	1	1	1	1	1	1	1	1	1	1	1	1	1	1	1	1
chrA06	11860146	11862463	BnaA06g17230.1D2	RLK	core	1	1	1	1	1	1	1	1	1	1	1	1	1	1	1	1	1	1	1	1	1	1	1	1	1	1	1	1	1	1	1	1	1	1	1	1	1	1	1	1	1	1	1	1
chrA06	12144778	12147279	BnaA06g17630.1D2	RLK	core	1	1	1	1	1	1	1	1	1	1	1	1	1	1	1	1	1	1	1	1	1	1	1	1	1	1	1	1	1	1	1	1	1	1	1	1	1	1	1	1	1	1	1	1
chrA06	12492912	12494939	BnaA06g17980.1D2	RLK	core	1	1	1	1	1	1	1	1	1	1	1	1	1	1	1	1	1	1	1	1	1	1	1	1	1	1	1	1	1	1	1	1	1	1	1	1	1	1	1	1	1	1	1	1
chrA06	12496935	12499028	BnaA06g17990.1D2	RLK	core	1	1	1	1	1	1	1	1	1	1	1	1	1	1	1	1	1	1	1	1	1	1	1	1	1	1	1	1	1	1	1	1	1	1	1	1	1	1	1	1	1	1	1	1
chrA06	12499909	12501879	BnaA06g18000.1D2	RLK	core	1	1	1	1	1	1	1	1	1	1	1	1	1	1	1	1	1	1	1	1	1	1	1	1	1	1	1	1	1	1	1	1	1	1	1	1	1	1	1	1	1	1	1	1
chrA06	15095681	15097756	BnaA06g20160.1D2	RLK	core	1	1	1	1	1	1	1	1	1	1	1	1	1	1	1	1	1	1	1	1	1	1	1	1	1	1	1	1	1	1	1	1	1	1	1	1	1	1	1	1	1	1	1	1
chrA06	15381073	15383184	BnaA06g20220.1D2	RLK	core	1	1	1	1	1	1	1	1	1	1	1	1	1	1	1	1	1	1	1	1	1	1	1	1	1	1	1	1	1	1	1	1	1	1	1	1	1	1	1	1	1	1	1	1
chrA06	16405888	16407909	BnaA06g20560.1D2	RLK	variable	1	1	1	1	1	1	1	1	1	1	1	1	1	1	1	1	1	1	1	1	1	1	1	1	1	1	1	1	1	1	1	1	1	1	1	1	1	1	1	1	1	1	1	1
chrA06	16942156	16944190	BnaA06g20750.1D2	RLK	core	1	1	1	1	1	1	1	1	1	1	1	1	1	1	1	1	1	1	1	1	1	1	1	1	1	1	1	1	1	1	1	1	1	1	1	1	1	1	1	1	1	1	1	1
chrA06	19651066	19653193	BnaA06g21980.1D2	RLK	variable	1	1	1	1	1	1	1	1	1	1	1	1	1	1	1	1	1	1	1	1	1	1	1	1	1	1	1	1	1	1	1	1	1	1	0	1	1	1	0	1	1	1	1	1
chrA06	20080440	20085785	BnaA06g22390.1D2	RLK	core	1	1	1	1	1	1	1	1	1	1	1	1	1	1	1	1	1	1	1	1	1	1	1	1	1	1	1	1	1	1	1	1	1	1	1	1	1	1	1	1	1	1	1	1
chrA06	20450987	20453768	BnaA06g22790.1D2	RLK	core	1	1	1	1	1	1	1	1	1	1	1	1	1	1	1	1	1	1	1	1	1	1	1	1	1	1	1	1	1	1	1	1	1	1	1	1	1	1	1	1	1	1	1	1
chrA06	21164115	21166700	BnaA06g23450.1D2	RLK	core	1	1	1	1	1	1	1	1	1	1	1	1	1	1	1	1	1	1	1	1	1	1	1	1	1	1	1	1	1	1	1	1	1	1	1	1	1	1	1	1	1	1	1	1
chrA06	22257069	22259072	BnaA06g24930.1D2	RLK	core	1	1	1	1	1	1	1	1	1	1	1	1	1	1	1	1	1	1	1	1	1	1	1	1	1	1	1	1	1	1	1	1	1	1	1	1	1	1	1	1	1	1	1	1
chrA06	23512780	23516980	BnaA06g26120.1D2	RLK	core	1	1	1	1	1	1	1	1	1	1	1	1	1	1	1	1	1	1	1	1	1	1	1	1	1	1	1	1	1	1	1	1	1	1	1	1	1	1	1	1	1	1	1	1
chrA06	23802805	23805062	BnaA06g26570.1D2	RLK	core	1	1	1	1	1	1	1	1	1	1	1	1	1	1	1	1	1	1	1	1	1	1	1	1	1	1	1	1	1	1	1	1	1	1	1	1	1	1	1	1	1	1	1	1
chrA06	23941727	23944216	BnaA06g26850.1D2	RLK	core	1	1	1	1	1	1	1	1	1	1	1	1	1	1	1	1	1	1	1	1	1	1	1	1	1	1	1	1	1	1	1	1	1	1	1	1	1	1	1	1	1	1	1	1
chrA06	23990171	23992813	BnaA06g26930.1D2	RLK	core	1	1	1	1	1	1	1	1	1	1	1	1	1	1	1	1	1	1	1	1	1	1	1	1	1	1	1	1	1	1	1	1	1	1	1	1	1	1	1	1	1	1	1	1
chrA06	24150586	24153636	BnaA06g27160.1D2	RLK	core	1	1	1	1	1	1	1	1	1	1	1	1	1	1	1	1	1	1	1	1	1	1	1	1	1	1	1	1	1	1	1	1	1	1	1	1	1	1	1	1	1	1	1	1
chrA06	24965054	24966147	BnaA06g28360.1D2	RN	core	12	12	12	12	12	12	12	12	12	12	12	12	12	12	12	12	12	12	12	12	12	12	12	12	12	12	12	12	12	12	12	12	12	12	12	12	12	12	12	12	12	12	12	12
chrA06	25018893	25021328	BnaA06g28440.1D2	RLK	core	1	1	1	1	1	1	1	1	1	1	1	1	1	1	1	1	1	1	1	1	1	1	1	1	1	1	1	1	1	1	1	1	1	1	1	1	1	1	1	1	1	1	1	1
chrA06	25331135	25332830	BnaA06g28800.1D2	RLK	core	1	1	1	1	1	1	1	1	1	1	1	1	1	1	1	1	1	1	1	1	1	1	1	1	1	1	1	1	1	1	1	1	1	1	1	1	1	1	1	1	1	1	1	1
chrA06	26344606	26346674	BnaA06g30330.1D2	RLK	core	1	1	1	1	1	1	1	1	1	1	1	1	1	1	1	1	1	1	1	1	1	1	1	1	1	1	1	1	1	1	1	1	1	1	1	1	1	1	1	1	1	1	1	1
chrA06	26688098	26689069	BnaA06g30810.1D2	CN	variable	8	8	8	8	8	8	8	8	8	0	8	8	8	8	8	8	8	8	8	8	0	8	0	8	0	8	8	8	8	8	8	8	8	8	8	8	8	8	8	8	8	8	8	8
chrA06	26695193	26696125	BnaA06g30820.1D2	CN	variable	8	8	0	0	8	8	8	0	8	0	0	8	8	8	8	8	8	8	8	8	0	8	8	8	0	8	0	8	0	0	0	0	8	8	8	8	8	8	8	8	8	0	8	0
chrA06	26737355	26741266	BnaA06g30920.1D2	RLK	core	1	1	1	1	1	1	1	1	1	1	1	1	1	1	1	1	1	1	1	1	1	1	1	1	1	1	1	1	1	1	1	1	1	1	1	1	1	1	1	1	1	1	1	1
chrA06	26863285	26865561	BnaA06g31200.1D2	RLK	core	1	1	1	1	1	1	1	1	1	1	1	1	1	1	1	1	1	1	1	1	1	1	1	1	1	1	1	1	1	1	1	1	1	1	1	1	1	1	1	1	1	1	1	1
chrA06	27523329	27525113	BnaA06g32400.1D2	RLK	core	1	1	1	1	1	1	1	1	1	1	1	1	1	1	1	1	1	1	1	1	1	1	1	1	1	1	1	1	1	1	1	1	1	1	1	1	1	1	1	1	1	1	1	1
chrA06	27612397	27615587	BnaA06g32570.1D2	RLK	core	1	1	1	1	1	1	1	1	1	1	1	1	1	1	1	1	1	1	1	1	1	1	1	1	1	1	1	1	1	1	1	1	1	1	1	1	1	1	1	1	1	1	1	1
chrA06	27804611	27807503	BnaA06g32820.1D2	NL	core	3	3	3	3	3	3	3	3	3	3	3	3	3	3	3	3	3	3	3	3	3	3	3	3	3	3	3	3	3	3	3	3	3	3	3	3	3	3	3	3	3	3	3	3
chrA06	27991308	27992569	BnaA06g32960.1D2	OTHER	core	10	10	10	10	10	10	10	10	10	10	10	10	10	10	10	10	10	10	10	10	10	10	10	10	10	10	10	10	10	10	10	10	10	10	10	10	10	10	10	10	10	10	10	10
chrA06	28202396	28204432	BnaA06g33320.1D2	RLK	core	1	1	1	1	1	1	1	1	1	1	1	1	1	1	1	1	1	1	1	1	1	1	1	1	1	1	1	1	1	1	1	1	1	1	1	1	1	1	1	1	1	1	1	1
chrA06	28329916	28331539	BnaA06g33600.1D2	RLK	core	1	1	1	1	1	1	1	1	1	1	1	1	1	1	1	1	1	1	1	1	1	1	1	1	1	1	1	1	1	1	1	1	1	1	1	1	1	1	1	1	1	1	1	1
chrA06	28887958	28890694	BnaA06g34290.1D2	RLK	core	1	1	1	1	1	1	1	1	1	1	1	1	1	1	1	1	1	1	1	1	1	1	1	1	1	1	1	1	1	1	1	1	1	1	1	1	1	1	1	1	1	1	1	1
chrA06	29134649	29137347	BnaA06g34700.1D2	RLK	core	1	1	1	1	1	1	1	1	1	1	1	1	1	1	1	1	1	1	1	1	1	1	1	1	1	1	1	1	1	1	1	1	1	1	1	1	1	1	1	1	1	1	1	1
chrA06	29339484	29341232	BnaA06g35030.1D2	RLK	core	1	1	1	1	1	1	1	1	1	1	1	1	1	1	1	1	1	1	1	1	1	1	1	1	1	1	1	1	1	1	1	1	1	1	1	1	1	1	1	1	1	1	1	1
chrA06	29440945	29443705	BnaA06g35110.1D2	RLK	variable	1	1	0	1	1	1	1	1	1	1	0	1	1	1	1	1	1	0	1	1	1	1	1	0	1	1	1	1	1	1	1	0	1	1	1	1	1	0	0	1	1	1	0	1
chrA06	29500653	29503581	BnaA06g35180.1D2	RLK	core	1	1	1	1	1	1	1	1	1	1	1	1	1	1	1	1	1	1	1	1	1	1	1	1	1	1	1	1	1	1	1	1	1	1	1	1	1	1	1	1	1	1	1	1
chrA06	29765007	29767219	BnaA06g35550.1D2	RLK	core	1	1	1	1	1	1	1	1	1	1	1	1	1	1	1	1	1	1	1	1	1	1	1	1	1	1	1	1	1	1	1	1	1	1	1	1	1	1	1	1	1	1	1	1
chrA06	30472227	30475314	BnaA06g36740.1D2	RLK	core	1	1	1	1	1	1	1	1	1	1	1	1	1	1	1	1	1	1	1	1	1	1	1	1	1	1	1	1	1	1	1	1	1	1	1	1	1	1	1	1	1	1	1	1
chrA06	30513677	30514690	BnaA06g36820.1D2	RLK	core	1	1	1	1	1	1	1	1	1	1	1	1	1	1	1	1	1	1	1	1	1	1	1	1	1	1	1	1	1	1	1	1	1	1	1	1	1	1	1	1	1	1	1	1
chrA06	30551697	30555163	BnaA06g36910.1D2	RLK	variable	1	1	1	1	1	1	1	1	1	1	1	1	1	1	1	1	1	1	1	1	1	1	1	1	1	1	1	1	1	1	1	1	1	1	1	1	1	1	1	1	1	1	1	1
chrA06	30674052	30674465	BnaA06g37080.1D2	OTHER	variable	10	10	10	10	10	10	10	10	10	10	10	10	10	10	10	10	10	10	10	10	10	10	10	10	10	10	10	10	10	10	10	10	10	10	10	10	10	10	10	10	0	10	0	10
chrA06	30860185	30861225	BnaA06g37460.1D2	TX	variable	4	4	4	4	4	4	4	4	4	4	4	4	4	4	4	4	4	4	4	4	4	4	4	4	4	4	4	4	4	4	4	4	4	4	4	4	4	4	4	4	4	4	4	4
chrA06	30863370	30865103	BnaA06g37480.1D2	RLK	variable	1	1	1	1	1	1	1	1	1	1	1	1	1	1	1	1	1	1	1	1	1	1	1	1	1	1	1	1	1	1	1	1	1	1	1	1	1	1	1	1	1	1	1	1
chrA06	30879130	30880611	BnaA06g37520.1D2	RLK	variable	1	1	1	1	1	1	1	1	1	1	1	1	1	1	1	1	1	1	1	1	1	1	1	1	1	1	1	1	1	1	1	1	1	1	1	1	1	1	1	1	1	1	1	1
chrA06	31187525	31192821	BnaA06g38010.1D2	RLK	core	1	1	1	1	1	1	1	1	1	1	1	1	1	1	1	1	1	1	1	1	1	1	1	1	1	1	1	1	1	1	1	1	1	1	1	1	1	1	1	1	1	1	1	1
chrA06	31244123	31246509	BnaA06g38150.1D2	RLK	core	1	1	1	1	1	1	1	1	1	1	1	1	1	1	1	1	1	1	1	1	1	1	1	1	1	1	1	1	1	1	1	1	1	1	1	1	1	1	1	1	1	1	1	1
chrA06	31659366	31662229	BnaA06g38810.1D2	RLK	core	1	1	1	1	1	1	1	1	1	1	1	1	1	1	1	1	1	1	1	1	1	1	1	1	1	1	1	1	1	1	1	1	1	1	1	1	1	1	1	1	1	1	1	1
chrA06	31687602	31690163	BnaA06g38890.1D2	RLK	variable	1	1	1	1	1	1	1	1	1	1	1	1	1	1	1	1	1	1	1	1	1	1	1	1	1	1	1	1	1	1	1	1	1	1	1	1	1	1	1	1	1	1	1	1
chrA06	31761395	31764979	BnaA06g38970.1D2	RLK	variable	1	1	1	1	1	1	1	1	1	1	1	1	1	1	1	1	1	1	1	1	1	1	1	1	1	1	1	1	1	1	1	1	1	1	1	1	1	1	1	1	1	1	1	1
chrA07	196812	199004	BnaA07g00170.1D2	RLK	core	1	1	1	1	1	1	1	1	1	1	1	1	1	1	1	1	1	1	1	1	1	1	1	1	1	1	1	1	1	1	1	1	1	1	1	1	1	1	1	1	1	1	1	1
chrA07	1756849	1758482	BnaA07g01730.1D2	RLK	core	1	1	1	1	1	1	1	1	1	1	1	1	1	1	1	1	1	1	1	1	1	1	1	1	1	1	1	1	1	1	1	1	1	1	1	1	1	1	1	1	1	1	1	1
chrA07	2322172	2324664	BnaA07g02230.1D2	RLK	core	1	1	1	1	1	1	1	1	1	1	1	1	1	1	1	1	1	1	1	1	1	1	1	1	1	1	1	1	1	1	1	1	1	1	1	1	1	1	1	1	1	1	1	1
chrA07	2564340	2566346	BnaA07g02390.1D2	RLK	core	1	1	1	1	1	1	1	1	1	1	1	1	1	1	1	1	1	1	1	1	1	1	1	1	1	1	1	1	1	1	1	1	1	1	1	1	1	1	1	1	1	1	1	1
chrA07	3625619	3628946	BnaA07g03220.1D2	RLK	core	1	1	1	1	1	1	1	1	1	1	1	1	1	1	1	1	1	1	1	1	1	1	1	1	1	1	1	1	1	1	1	1	1	1	1	1	1	1	1	1	1	1	1	1
chrA07	3815685	3818175	BnaA07g03430.1D2	RLK	core	1	1	1	1	1	1	1	1	1	1	1	1	1	1	1	1	1	1	1	1	1	1	1	1	1	1	1	1	1	1	1	1	1	1	1	1	1	1	1	1	1	1	1	1
chrA07	5626751	5629066	BnaA07g04230.1D2	RLK	core	1	1	1	1	1	1	1	1	1	1	1	1	1	1	1	1	1	1	1	1	1	1	1	1	1	1	1	1	1	1	1	1	1	1	1	1	1	1	1	1	1	1	1	1
chrA07	6790830	6794314	BnaA07g04940.1D2	RLK	core	1	1	1	1	1	1	1	1	1	1	1	1	1	1	1	1	1	1	1	1	1	1	1	1	1	1	1	1	1	1	1	1	1	1	1	1	1	1	1	1	1	1	1	1
chrA07	7311718	7314283	BnaA07g05410.1D2	RLK	core	1	1	1	1	1	1	1	1	1	1	1	1	1	1	1	1	1	1	1	1	1	1	1	1	1	1	1	1	1	1	1	1	1	1	1	1	1	1	1	1	1	1	1	1
chrA07	9137043	9139790	BnaA07g07090.1D2	RLK	core	1	1	1	1	1	1	1	1	1	1	1	1	1	1	1	1	1	1	1	1	1	1	1	1	1	1	1	1	1	1	1	1	1	1	1	1	1	1	1	1	1	1	1	1
chrA07	9555912	9558731	BnaA07g07350.1D2	RLK	core	1	1	1	1	1	1	1	1	1	1	1	1	1	1	1	1	1	1	1	1	1	1	1	1	1	1	1	1	1	1	1	1	1	1	1	1	1	1	1	1	1	1	1	1
chrA07	10157205	10159160	BnaA07g07640.1D2	RLK	variable	1	1	1	1	1	1	1	1	1	1	1	0	1	1	1	1	1	1	1	1	1	1	1	1	1	1	1	1	1	1	1	1	1	1	1	1	1	1	1	1	1	1	1	1
chrA07	10962353	10965545	BnaA07g08230.1D2	RLK	core	1	1	1	1	1	1	1	1	1	1	1	1	1	1	1	1	1	1	1	1	1	1	1	1	1	1	1	1	1	1	1	1	1	1	1	1	1	1	1	1	1	1	1	1
chrA07	13707956	13709305	BnaA07g11020.1D2	RLK	core	1	1	1	1	1	1	1	1	1	1	1	1	1	1	1	1	1	1	1	1	1	1	1	1	1	1	1	1	1	1	1	1	1	1	1	1	1	1	1	1	1	1	1	1
chrA07	14042347	14044837	BnaA07g11390.1D2	RLK	core	1	1	1	1	1	1	1	1	1	1	1	1	1	1	1	1	1	1	1	1	1	1	1	1	1	1	1	1	1	1	1	1	1	1	1	1	1	1	1	1	1	1	1	1
chrA07	14197030	14199692	BnaA07g11510.1D2	RLK	core	1	1	1	1	1	1	1	1	1	1	1	1	1	1	1	1	1	1	1	1	1	1	1	1	1	1	1	1	1	1	1	1	1	1	1	1	1	1	1	1	1	1	1	1
chrA07	14321336	14324526	BnaA07g11690.1D2	RNL	core	11	11	11	11	11	11	11	11	11	11	11	11	11	11	11	11	11	11	11	11	11	11	11	11	11	11	11	11	11	11	11	11	11	11	11	11	11	11	11	11	11	11	11	11
chrA07	14326396	14329337	BnaA07g11700.1D2	RNL	core	11	11	11	11	11	11	11	11	11	11	11	11	11	11	11	11	11	11	11	11	11	11	11	11	11	11	11	11	11	11	11	11	11	11	11	11	11	11	11	11	11	11	11	11
chrA07	14385658	14388190	BnaA07g11760.1D2	RLK	core	1	1	1	1	1	1	1	1	1	1	1	1	1	1	1	1	1	1	1	1	1	1	1	1	1	1	1	1	1	1	1	1	1	1	1	1	1	1	1	1	1	1	1	1
chrA07	15008341	15009660	BnaA07g12580.1D2	RLK	core	1	1	1	1	1	1	1	1	1	1	1	1	1	1	1	1	1	1	1	1	1	1	1	1	1	1	1	1	1	1	1	1	1	1	1	1	1	1	1	1	1	1	1	1
chrA07	15091591	15094783	BnaA07g12710.1D2	RLK	core	1	1	1	1	1	1	1	1	1	1	1	1	1	1	1	1	1	1	1	1	1	1	1	1	1	1	1	1	1	1	1	1	1	1	1	1	1	1	1	1	1	1	1	1
chrA07	16096022	16099780	BnaA07g13780.1D2	RLK	core	1	1	1	1	1	1	1	1	1	1	1	1	1	1	1	1	1	1	1	1	1	1	1	1	1	1	1	1	1	1	1	1	1	1	1	1	1	1	1	1	1	1	1	1
chrA07	16240593	16242429	BnaA07g13890.1D2	RLK	core	1	1	1	1	1	1	1	1	1	1	1	1	1	1	1	1	1	1	1	1	1	1	1	1	1	1	1	1	1	1	1	1	1	1	1	1	1	1	1	1	1	1	1	1
chrA07	16367474	16370063	BnaA07g14090.1D2	RLK	core	1	1	1	1	1	1	1	1	1	1	1	1	1	1	1	1	1	1	1	1	1	1	1	1	1	1	1	1	1	1	1	1	1	1	1	1	1	1	1	1	1	1	1	1
chrA07	16782415	16784854	BnaA07g14670.1D2	RLK	core	1	1	1	1	1	1	1	1	1	1	1	1	1	1	1	1	1	1	1	1	1	1	1	1	1	1	1	1	1	1	1	1	1	1	1	1	1	1	1	1	1	1	1	1
chrA07	17659794	17661333	BnaA07g16010.1D2	RLK	core	1	1	1	1	1	1	1	1	1	1	1	1	1	1	1	1	1	1	1	1	1	1	1	1	1	1	1	1	1	1	1	1	1	1	1	1	1	1	1	1	1	1	1	1
chrA07	17661361	17662203	BnaA07g16020.1D2	RLP	core	2	2	2	2	2	2	2	2	2	2	2	2	2	2	2	2	2	2	2	2	2	2	2	2	2	2	2	2	2	2	2	2	2	2	2	2	2	2	2	2	2	2	2	2
chrA07	18265152	18270271	BnaA07g16760.1D2	RLK	core	1	1	1	1	1	1	1	1	1	1	1	1	1	1	1	1	1	1	1	1	1	1	1	1	1	1	1	1	1	1	1	1	1	1	1	1	1	1	1	1	1	1	1	1
chrA07	18359170	18360606	BnaA07g16990.1D2	RLK	core	1	1	1	1	1	1	1	1	1	1	1	1	1	1	1	1	1	1	1	1	1	1	1	1	1	1	1	1	1	1	1	1	1	1	1	1	1	1	1	1	1	1	1	1
chrA07	18479413	18483383	BnaA07g17170.1D2	RLP	core	2	2	2	2	2	2	2	2	2	2	2	2	2	2	2	2	2	2	2	2	2	2	2	2	2	2	2	2	2	2	2	2	2	2	2	2	2	2	2	2	2	2	2	2
chrA07	18577877	18579719	BnaA07g17390.1D2	RLK	core	1	1	1	1	1	1	1	1	1	1	1	1	1	1	1	1	1	1	1	1	1	1	1	1	1	1	1	1	1	1	1	1	1	1	1	1	1	1	1	1	1	1	1	1
chrA07	20833953	20837853	BnaA07g21460.1D2	RLK	core	1	1	1	1	1	1	1	1	1	1	1	1	1	1	1	1	1	1	1	1	1	1	1	1	1	1	1	1	1	1	1	1	1	1	1	1	1	1	1	1	1	1	1	1
chrA07	20880028	20880501	BnaA07g21540.1D2	TX	core	4	4	4	4	4	4	4	4	4	4	4	4	4	4	4	4	4	4	4	4	4	4	4	4	4	4	4	4	4	4	4	4	4	4	4	4	4	4	4	4	4	4	4	4
chrA07	20881579	20883940	BnaA07g21550.1D2	NL	variable	3	3	3	3	3	3	3	3	3	0	3	3	3	3	3	3	3	3	3	3	3	3	3	3	3	3	3	3	3	3	3	3	3	3	3	3	3	3	3	3	3	3	3	3
chrA07	20946893	20948867	BnaA07g21660.1D2	RLK	core	1	1	1	1	1	1	1	1	1	1	1	1	1	1	1	1	1	1	1	1	1	1	1	1	1	1	1	1	1	1	1	1	1	1	1	1	1	1	1	1	1	1	1	1
chrA07	20993397	20996462	BnaA07g21740.1D2	RLK	core	1	1	1	1	1	1	1	1	1	1	1	1	1	1	1	1	1	1	1	1	1	1	1	1	1	1	1	1	1	1	1	1	1	1	1	1	1	1	1	1	1	1	1	1
chrA07	21127066	21130457	BnaA07g21960.1D2	RLK	core	1	1	1	1	1	1	1	1	1	1	1	1	1	1	1	1	1	1	1	1	1	1	1	1	1	1	1	1	1	1	1	1	1	1	1	1	1	1	1	1	1	1	1	1
chrA07	21546536	21548029	BnaA07g22730.1D2	RLP	core	2	2	2	2	2	2	2	2	2	2	2	2	2	2	2	2	2	2	2	2	2	2	2	2	2	2	2	2	2	2	2	2	2	2	2	2	2	2	2	2	2	2	2	2
chrA07	21744299	21746236	BnaA07g23100.1D2	RLK	core	1	1	1	1	1	1	1	1	1	1	1	1	1	1	1	1	1	1	1	1	1	1	1	1	1	1	1	1	1	1	1	1	1	1	1	1	1	1	1	1	1	1	1	1
chrA07	22084765	22086633	BnaA07g23630.1D2	RLK	core	1	1	1	1	1	1	1	1	1	1	1	1	1	1	1	1	1	1	1	1	1	1	1	1	1	1	1	1	1	1	1	1	1	1	1	1	1	1	1	1	1	1	1	1
chrA07	22484554	22487066	BnaA07g24060.1D2	RLK	core	1	1	1	1	1	1	1	1	1	1	1	1	1	1	1	1	1	1	1	1	1	1	1	1	1	1	1	1	1	1	1	1	1	1	1	1	1	1	1	1	1	1	1	1
chrA07	23134258	23137642	BnaA07g25020.1D2	RLK	core	1	1	1	1	1	1	1	1	1	1	1	1	1	1	1	1	1	1	1	1	1	1	1	1	1	1	1	1	1	1	1	1	1	1	1	1	1	1	1	1	1	1	1	1
chrA07	23282961	23283824	BnaA07g25230.1D2	TX	core	4	4	4	4	4	4	4	4	4	4	4	4	4	4	4	4	4	4	4	4	4	4	4	4	4	4	4	4	4	4	4	4	4	4	4	4	4	4	4	4	4	4	4	4
chrA07	23464076	23465479	BnaA07g25530.1D2	RLK	core	1	1	1	1	1	1	1	1	1	1	1	1	1	1	1	1	1	1	1	1	1	1	1	1	1	1	1	1	1	1	1	1	1	1	1	1	1	1	1	1	1	1	1	1
chrA07	23479855	23481748	BnaA07g25570.1D2	RLK	core	1	1	1	1	1	1	1	1	1	1	1	1	1	1	1	1	1	1	1	1	1	1	1	1	1	1	1	1	1	1	1	1	1	1	1	1	1	1	1	1	1	1	1	1
chrA07	23502263	23504506	BnaA07g25600.1D2	RLK	variable	1	1	1	1	0	1	1	1	1	1	1	1	1	1	1	1	1	1	1	1	1	1	1	1	1	1	1	1	1	1	1	1	1	1	1	1	1	0	1	1	1	1	0	1
chrA07	23507562	23511305	BnaA07g25630.1D2	RLK	core	1	1	1	1	1	1	1	1	1	1	1	1	1	1	1	1	1	1	1	1	1	1	1	1	1	1	1	1	1	1	1	1	1	1	1	1	1	1	1	1	1	1	1	1
chrA07	23512130	23514454	BnaA07g25640.1D2	RLK	core	1	1	1	1	1	1	1	1	1	1	1	1	1	1	1	1	1	1	1	1	1	1	1	1	1	1	1	1	1	1	1	1	1	1	1	1	1	1	1	1	1	1	1	1
chrA07	23674999	23676507	BnaA07g25910.1D2	RLK	core	1	1	1	1	1	1	1	1	1	1	1	1	1	1	1	1	1	1	1	1	1	1	1	1	1	1	1	1	1	1	1	1	1	1	1	1	1	1	1	1	1	1	1	1
chrA07	23753601	23757603	BnaA07g26080.1D2	RLK	core	1	1	1	1	1	1	1	1	1	1	1	1	1	1	1	1	1	1	1	1	1	1	1	1	1	1	1	1	1	1	1	1	1	1	1	1	1	1	1	1	1	1	1	1
chrA07	24947930	24949720	BnaA07g27920.1D2	RLK	core	1	1	1	1	1	1	1	1	1	1	1	1	1	1	1	1	1	1	1	1	1	1	1	1	1	1	1	1	1	1	1	1	1	1	1	1	1	1	1	1	1	1	1	1
chrA07	25040289	25042355	BnaA07g28030.1D2	RLK	core	1	1	1	1	1	1	1	1	1	1	1	1	1	1	1	1	1	1	1	1	1	1	1	1	1	1	1	1	1	1	1	1	1	1	1	1	1	1	1	1	1	1	1	1
chrA07	25044419	25046458	BnaA07g28050.1D2	RLK	core	1	1	1	1	1	1	1	1	1	1	1	1	1	1	1	1	1	1	1	1	1	1	1	1	1	1	1	1	1	1	1	1	1	1	1	1	1	1	1	1	1	1	1	1
chrA07	25574649	25576886	BnaA07g29090.1D2	RLK	core	1	1	1	1	1	1	1	1	1	1	1	1	1	1	1	1	1	1	1	1	1	1	1	1	1	1	1	1	1	1	1	1	1	1	1	1	1	1	1	1	1	1	1	1
chrA07	25737138	25740265	BnaA07g29360.1D2	RLK	core	1	1	1	1	1	1	1	1	1	1	1	1	1	1	1	1	1	1	1	1	1	1	1	1	1	1	1	1	1	1	1	1	1	1	1	1	1	1	1	1	1	1	1	1
chrA07	25800550	25803816	BnaA07g29470.1D2	RLK	core	1	1	1	1	1	1	1	1	1	1	1	1	1	1	1	1	1	1	1	1	1	1	1	1	1	1	1	1	1	1	1	1	1	1	1	1	1	1	1	1	1	1	1	1
chrA07	26225213	26230281	BnaA07g30320.1D2	RLK	variable	1	1	1	1	1	1	1	1	1	1	1	1	1	1	1	1	1	1	1	1	1	1	1	1	1	1	1	1	1	1	1	1	1	1	1	1	1	1	1	1	1	1	1	1
chrA07	26415321	26418575	BnaA07g30740.1D2	RLK	core	1	1	1	1	1	1	1	1	1	1	1	1	1	1	1	1	1	1	1	1	1	1	1	1	1	1	1	1	1	1	1	1	1	1	1	1	1	1	1	1	1	1	1	1
chrA07	28054817	28057182	BnaA07g33860.1D2	RLK	variable	1	1	1	1	1	1	1	1	1	1	1	1	1	1	1	1	1	1	1	1	1	1	1	1	1	1	1	1	1	1	1	1	1	1	1	1	1	1	1	1	1	1	1	1
chrA07	28277678	28279914	BnaA07g34310.1D2	NL	variable	3	3	3	3	3	3	3	3	3	3	3	3	3	3	3	3	3	3	3	3	3	3	3	3	3	3	3	3	3	3	3	3	3	3	3	3	3	3	3	3	3	3	0	3
chrA07	28306404	28308833	BnaA07g34390.1D2	RLK	variable	1	1	1	1	1	1	1	1	1	1	1	1	1	1	1	1	1	1	1	1	1	1	1	1	1	1	1	1	1	1	1	1	1	1	1	1	1	1	1	1	1	1	1	1
chrA07	28424572	28426564	BnaA07g34700.1D2	RLK	variable	1	1	1	1	1	1	1	1	1	1	1	1	1	1	1	1	1	1	1	1	1	1	1	1	1	1	1	1	1	1	1	1	1	1	1	1	1	1	1	1	1	1	1	1
chrA07	28768484	28771900	BnaA07g35400.1D2	RLK	core	1	1	1	1	1	1	1	1	1	1	1	1	1	1	1	1	1	1	1	1	1	1	1	1	1	1	1	1	1	1	1	1	1	1	1	1	1	1	1	1	1	1	1	1
chrA08	50094	55392	BnaA08g00080.1D2	RLK	core	1	1	1	1	1	1	1	1	1	1	1	1	1	1	1	1	1	1	1	1	1	1	1	1	1	1	1	1	1	1	1	1	1	1	1	1	1	1	1	1	1	1	1	1
chrA08	61891	67149	BnaA08g00090.1D2	RLK	core	1	1	1	1	1	1	1	1	1	1	1	1	1	1	1	1	1	1	1	1	1	1	1	1	1	1	1	1	1	1	1	1	1	1	1	1	1	1	1	1	1	1	1	1
chrA08	262461	265958	BnaA08g00400.1D2	RLK	core	1	1	1	1	1	1	1	1	1	1	1	1	1	1	1	1	1	1	1	1	1	1	1	1	1	1	1	1	1	1	1	1	1	1	1	1	1	1	1	1	1	1	1	1
chrA08	732964	736529	BnaA08g00880.1D2	RLK	core	1	1	1	1	1	1	1	1	1	1	1	1	1	1	1	1	1	1	1	1	1	1	1	1	1	1	1	1	1	1	1	1	1	1	1	1	1	1	1	1	1	1	1	1
chrA08	1274941	1277214	BnaA08g01300.1D2	RLK	core	1	1	1	1	1	1	1	1	1	1	1	1	1	1	1	1	1	1	1	1	1	1	1	1	1	1	1	1	1	1	1	1	1	1	1	1	1	1	1	1	1	1	1	1
chrA08	1283053	1284141	BnaA08g01320.1D2	RLK	core	1	1	1	1	1	1	1	1	1	1	1	1	1	1	1	1	1	1	1	1	1	1	1	1	1	1	1	1	1	1	1	1	1	1	1	1	1	1	1	1	1	1	1	1
chrA08	1338892	1340136	BnaA08g01400.1D2	RLK	core	1	1	1	1	1	1	1	1	1	1	1	1	1	1	1	1	1	1	1	1	1	1	1	1	1	1	1	1	1	1	1	1	1	1	1	1	1	1	1	1	1	1	1	1
chrA08	1857749	1861017	BnaA08g01870.1D2	RLK	core	1	1	1	1	1	1	1	1	1	1	1	1	1	1	1	1	1	1	1	1	1	1	1	1	1	1	1	1	1	1	1	1	1	1	1	1	1	1	1	1	1	1	1	1
chrA08	1998178	1999424	BnaA08g02070.1D2	RLP	core	2	2	2	2	2	2	2	2	2	2	2	2	2	2	2	2	2	2	2	2	2	2	2	2	2	2	2	2	2	2	2	2	2	2	2	2	2	2	2	2	2	2	2	2
chrA08	2157685	2159391	BnaA08g02170.1D2	NL	core	3	3	3	3	3	3	3	3	3	3	3	3	3	3	3	3	3	3	3	3	3	3	3	3	3	3	3	3	3	3	3	3	3	3	3	3	3	3	3	3	3	3	3	3
chrA08	2160906	2161850	BnaA08g02180.1D2	CN	core	8	8	8	8	8	8	8	8	8	8	8	8	8	8	8	8	8	8	8	8	8	8	8	8	8	8	8	8	8	8	8	8	8	8	8	8	8	8	8	8	8	8	8	8
chrA08	2661518	2661904	BnaA08g02730.1D2	RLK	core	1	1	1	1	1	1	1	1	1	1	1	1	1	1	1	1	1	1	1	1	1	1	1	1	1	1	1	1	1	1	1	1	1	1	1	1	1	1	1	1	1	1	1	1
chrA08	3257650	3259873	BnaA08g03110.1D2	RLK	core	1	1	1	1	1	1	1	1	1	1	1	1	1	1	1	1	1	1	1	1	1	1	1	1	1	1	1	1	1	1	1	1	1	1	1	1	1	1	1	1	1	1	1	1
chrA08	6072924	6076061	BnaA08g04910.1D2	RLK	core	1	1	1	1	1	1	1	1	1	1	1	1	1	1	1	1	1	1	1	1	1	1	1	1	1	1	1	1	1	1	1	1	1	1	1	1	1	1	1	1	1	1	1	1
chrA08	7281253	7284077	BnaA08g06040.1D2	RLK	core	1	1	1	1	1	1	1	1	1	1	1	1	1	1	1	1	1	1	1	1	1	1	1	1	1	1	1	1	1	1	1	1	1	1	1	1	1	1	1	1	1	1	1	1
chrA08	7311136	7313622	BnaA08g06080.1D2	RLK	core	1	1	1	1	1	1	1	1	1	1	1	1	1	1	1	1	1	1	1	1	1	1	1	1	1	1	1	1	1	1	1	1	1	1	1	1	1	1	1	1	1	1	1	1
chrA08	9527613	9528848	BnaA08g07830.1D2	RLK	variable	0	1	1	1	1	1	0	1	1	1	1	1	1	1	1	1	1	1	1	1	0	0	1	1	1	1	1	1	1	1	1	1	1	1	1	0	0	1	1	1	0	1	1	0
chrA08	9964223	9965831	BnaA08g08200.1D2	TX	variable	4	4	4	4	0	4	4	4	4	4	4	4	4	4	4	4	4	4	4	4	4	4	4	4	4	4	4	4	4	4	4	4	4	4	0	0	0	4	4	4	4	0	4	4
chrA08	9966134	9968017	BnaA08g08210.1D2	NL	variable	3	3	3	3	3	3	3	3	3	3	3	3	3	3	3	3	3	3	3	3	3	3	3	3	3	3	3	3	3	3	3	3	3	3	0	3	0	3	3	3	3	0	3	3
chrA08	10441032	10445121	BnaA08g08830.1D2	RLK	core	1	1	1	1	1	1	1	1	1	1	1	1	1	1	1	1	1	1	1	1	1	1	1	1	1	1	1	1	1	1	1	1	1	1	1	1	1	1	1	1	1	1	1	1
chrA08	10579675	10582879	BnaA08g09020.1D2	RLK	core	1	1	1	1	1	1	1	1	1	1	1	1	1	1	1	1	1	1	1	1	1	1	1	1	1	1	1	1	1	1	1	1	1	1	1	1	1	1	1	1	1	1	1	1
chrA08	11423491	11425094	BnaA08g10030.1D2	RLP	core	2	2	2	2	2	2	2	2	2	2	2	2	2	2	2	2	2	2	2	2	2	2	2	2	2	2	2	2	2	2	2	2	2	2	2	2	2	2	2	2	2	2	2	2
chrA08	11471350	11472813	BnaA08g10090.1D2	RLK	core	1	1	1	1	1	1	1	1	1	1	1	1	1	1	1	1	1	1	1	1	1	1	1	1	1	1	1	1	1	1	1	1	1	1	1	1	1	1	1	1	1	1	1	1
chrA08	11719237	11721277	BnaA08g10350.1D2	RLK	core	1	1	1	1	1	1	1	1	1	1	1	1	1	1	1	1	1	1	1	1	1	1	1	1	1	1	1	1	1	1	1	1	1	1	1	1	1	1	1	1	1	1	1	1
chrA08	11804344	11807010	BnaA08g10430.1D2	RLK	core	1	1	1	1	1	1	1	1	1	1	1	1	1	1	1	1	1	1	1	1	1	1	1	1	1	1	1	1	1	1	1	1	1	1	1	1	1	1	1	1	1	1	1	1
chrA08	12612727	12614572	BnaA08g11280.1D2	RLK	core	1	1	1	1	1	1	1	1	1	1	1	1	1	1	1	1	1	1	1	1	1	1	1	1	1	1	1	1	1	1	1	1	1	1	1	1	1	1	1	1	1	1	1	1
chrA08	12663058	12666167	BnaA08g11350.1D2	RNL	core	11	11	11	11	11	11	11	11	11	11	11	11	11	11	11	11	11	11	11	11	11	11	11	11	11	11	11	11	11	11	11	11	11	11	11	11	11	11	11	11	11	11	11	11
chrA08	12965054	12967555	BnaA08g11730.1D2	RLK	core	1	1	1	1	1	1	1	1	1	1	1	1	1	1	1	1	1	1	1	1	1	1	1	1	1	1	1	1	1	1	1	1	1	1	1	1	1	1	1	1	1	1	1	1
chrA08	13307485	13308783	BnaA08g12220.1D2	RLK	core	1	1	1	1	1	1	1	1	1	1	1	1	1	1	1	1	1	1	1	1	1	1	1	1	1	1	1	1	1	1	1	1	1	1	1	1	1	1	1	1	1	1	1	1
chrA08	13848974	13850272	BnaA08g13070.1D2	RLK	core	1	1	1	1	1	1	1	1	1	1	1	1	1	1	1	1	1	1	1	1	1	1	1	1	1	1	1	1	1	1	1	1	1	1	1	1	1	1	1	1	1	1	1	1
chrA08	14021129	14023196	BnaA08g13260.1D2	RLK	core	1	1	1	1	1	1	1	1	1	1	1	1	1	1	1	1	1	1	1	1	1	1	1	1	1	1	1	1	1	1	1	1	1	1	1	1	1	1	1	1	1	1	1	1
chrA08	14926409	14929469	BnaA08g14870.1D2	RLK	variable	1	1	1	1	0	1	1	1	1	1	1	1	1	1	1	1	0	1	1	0	0	0	1	1	0	0	1	0	0	1	0	1	1	0	0	1	0	0	0	1	0	0	0	0
chrA08	14986336	14993214	BnaA08g14930.1D2	OTHER	core	10	10	10	10	10	10	10	10	10	10	10	10	10	10	10	10	10	10	10	10	10	10	10	10	10	10	10	10	10	10	10	10	10	10	10	10	10	10	10	10	10	10	10	10
chrA08	14998962	15001925	BnaA08g14940.1D2	NL	variable	3	3	3	0	0	3	0	3	0	0	0	0	3	0	3	0	0	0	3	0	0	3	0	3	0	0	3	0	0	3	0	0	0	0	0	3	0	0	0	0	0	0	0	0
chrA08	15014876	15018174	BnaA08g14950.1D2	TNL	variable	6	6	6	6	6	6	6	6	6	6	6	0	6	6	6	6	6	6	6	6	6	6	0	6	0	6	6	0	0	6	6	0	6	6	6	6	0	0	0	6	0	0	0	6
chrA08	15797436	15801042	BnaA08g16230.1D2	RLK	core	1	1	1	1	1	1	1	1	1	1	1	1	1	1	1	1	1	1	1	1	1	1	1	1	1	1	1	1	1	1	1	1	1	1	1	1	1	1	1	1	1	1	1	1
chrA08	15883851	15886424	BnaA08g16420.1D2	RLK	core	1	1	1	1	1	1	1	1	1	1	1	1	1	1	1	1	1	1	1	1	1	1	1	1	1	1	1	1	1	1	1	1	1	1	1	1	1	1	1	1	1	1	1	1
chrA08	16690104	16692181	BnaA08g17840.1D2	RLP	core	2	2	2	2	2	2	2	2	2	2	2	2	2	2	2	2	2	2	2	2	2	2	2	2	2	2	2	2	2	2	2	2	2	2	2	2	2	2	2	2	2	2	2	2
chrA08	17753473	17758118	BnaA08g19560.1D2	TNL	variable	6	6	0	6	6	6	6	6	6	6	6	6	6	0	6	6	6	0	6	6	0	6	6	6	6	6	6	0	6	6	6	6	6	6	6	6	6	0	6	6	0	0	6	6
chrA08	17758779	17759099	BnaA08g19570.1D2	TX	variable	4	4	0	4	4	4	4	4	4	4	4	4	4	0	4	4	0	0	4	4	0	4	4	4	4	4	4	0	4	4	4	0	4	4	4	4	4	0	0	4	0	0	4	4
chrA08	17770283	17775095	BnaA08g19610.1D2	TNL	core	6	6	6	6	6	6	6	6	6	6	6	6	6	6	6	6	6	6	6	6	6	6	6	6	6	6	6	6	6	6	6	6	6	6	6	6	6	6	6	6	6	6	6	6
chrA08	18104693	18105260	BnaA08g20250.1D2	RLP	core	2	2	2	2	2	2	2	2	2	2	2	2	2	2	2	2	2	2	2	2	2	2	2	2	2	2	2	2	2	2	2	2	2	2	2	2	2	2	2	2	2	2	2	2
chrA08	18240251	18242147	BnaA08g20440.1D2	RLP	core	2	2	2	2	2	2	2	2	2	2	2	2	2	2	2	2	2	2	2	2	2	2	2	2	2	2	2	2	2	2	2	2	2	2	2	2	2	2	2	2	2	2	2	2
chrA08	19048764	19050250	BnaA08g22160.1D2	NBS	core	5	5	5	5	5	5	5	5	5	5	5	5	5	5	5	5	5	5	5	5	5	5	5	5	5	5	5	5	5	5	5	5	5	5	5	5	5	5	5	5	5	5	5	5
chrA08	19126149	19128131	BnaA08g22330.1D2	RLP	core	2	2	2	2	2	2	2	2	2	2	2	2	2	2	2	2	2	2	2	2	2	2	2	2	2	2	2	2	2	2	2	2	2	2	2	2	2	2	2	2	2	2	2	2
chrA08	20082475	20084846	BnaA08g24440.1D2	RLK	core	1	1	1	1	1	1	1	1	1	1	1	1	1	1	1	1	1	1	1	1	1	1	1	1	1	1	1	1	1	1	1	1	1	1	1	1	1	1	1	1	1	1	1	1
chrA08	20227629	20230877	BnaA08g24730.1D2	RLK	core	1	1	1	1	1	1	1	1	1	1	1	1	1	1	1	1	1	1	1	1	1	1	1	1	1	1	1	1	1	1	1	1	1	1	1	1	1	1	1	1	1	1	1	1
chrA08	20248281	20251393	BnaA08g24770.1D2	RLP	core	2	2	2	2	2	2	2	2	2	2	2	2	2	2	2	2	2	2	2	2	2	2	2	2	2	2	2	2	2	2	2	2	2	2	2	2	2	2	2	2	2	2	2	2
chrA08	20462635	20464177	BnaA08g25310.1D2	RLK	core	1	1	1	1	1	1	1	1	1	1	1	1	1	1	1	1	1	1	1	1	1	1	1	1	1	1	1	1	1	1	1	1	1	1	1	1	1	1	1	1	1	1	1	1
chrA08	20782725	20785787	BnaA08g26030.1D2	RLK	core	1	1	1	1	1	1	1	1	1	1	1	1	1	1	1	1	1	1	1	1	1	1	1	1	1	1	1	1	1	1	1	1	1	1	1	1	1	1	1	1	1	1	1	1
chrA08	21426698	21430300	BnaA08g27540.1D2	RLK	core	1	1	1	1	1	1	1	1	1	1	1	1	1	1	1	1	1	1	1	1	1	1	1	1	1	1	1	1	1	1	1	1	1	1	1	1	1	1	1	1	1	1	1	1
chrA09	827560	829620	BnaA09g01450.1D2	RLK	variable	1	1	1	1	0	1	1	1	1	1	1	1	1	1	1	1	1	1	1	1	1	1	1	1	1	1	1	1	1	1	1	1	1	0	1	0	1	1	0	1	1	1	1	1
chrA09	1173079	1176670	BnaA09g02200.1D2	RLK	variable	0	1	1	1	0	1	1	1	1	1	1	1	1	1	1	1	1	1	1	1	1	1	1	1	1	1	1	1	1	1	1	1	1	0	1	0	1	1	1	1	1	1	1	1
chrA09	1534382	1537509	BnaA09g02790.1D2	RLK	variable	1	1	1	1	0	1	1	1	1	1	1	1	1	1	1	1	1	1	1	1	1	1	1	1	1	1	1	1	1	1	1	1	1	1	1	1	1	1	1	1	1	1	1	1
chrA09	1864374	1866614	BnaA09g03340.1D2	RLK	variable	1	1	1	1	1	1	1	1	1	1	1	1	1	1	1	1	1	1	1	1	1	1	1	1	1	1	1	1	1	1	1	1	1	0	1	0	1	1	1	1	1	1	1	1
chrA09	2193351	2195896	BnaA09g03980.1D2	RLK	variable	1	1	1	1	0	1	1	1	1	1	1	1	1	1	1	1	1	1	1	1	1	1	1	1	1	1	1	1	1	1	1	1	1	0	1	1	1	1	1	1	1	1	1	1
chrA09	2985113	2987384	BnaA09g05700.1D2	RLK	core	1	1	1	1	1	1	1	1	1	1	1	1	1	1	1	1	1	1	1	1	1	1	1	1	1	1	1	1	1	1	1	1	1	1	1	1	1	1	1	1	1	1	1	1
chrA09	3100625	3102977	BnaA09g05910.1D2	RLK	core	1	1	1	1	1	1	1	1	1	1	1	1	1	1	1	1	1	1	1	1	1	1	1	1	1	1	1	1	1	1	1	1	1	1	1	1	1	1	1	1	1	1	1	1
chrA09	3244012	3246918	BnaA09g06170.1D2	RLK	core	1	1	1	1	1	1	1	1	1	1	1	1	1	1	1	1	1	1	1	1	1	1	1	1	1	1	1	1	1	1	1	1	1	1	1	1	1	1	1	1	1	1	1	1
chrA09	3456512	3458965	BnaA09g06600.1D2	RLK	core	1	1	1	1	1	1	1	1	1	1	1	1	1	1	1	1	1	1	1	1	1	1	1	1	1	1	1	1	1	1	1	1	1	1	1	1	1	1	1	1	1	1	1	1
chrA09	3596310	3599384	BnaA09g06730.1D2	RLK	variable	1	1	1	1	1	1	1	1	1	1	1	1	1	1	1	1	1	1	1	1	1	1	1	1	1	1	1	1	1	1	1	1	1	1	1	1	1	1	1	1	1	0	1	1
chrA09	3745682	3748346	BnaA09g07060.1D2	RLK	core	1	1	1	1	1	1	1	1	1	1	1	1	1	1	1	1	1	1	1	1	1	1	1	1	1	1	1	1	1	1	1	1	1	1	1	1	1	1	1	1	1	1	1	1
chrA09	4145709	4146542	BnaA09g07840.1D2	RLP	variable	2	2	2	2	2	2	2	2	2	2	2	2	2	2	2	2	2	2	2	2	2	2	2	2	2	2	2	2	2	2	2	2	0	2	2	2	2	2	2	2	2	2	2	2
chrA09	4264578	4266671	BnaA09g08110.1D2	NL	variable	3	3	3	3	3	3	3	3	3	3	3	3	3	3	3	3	3	3	3	0	3	3	3	3	3	3	3	3	3	3	3	3	3	3	3	3	3	3	3	3	3	3	3	3
chrA09	4322686	4325911	BnaA09g08270.1D2	OTHER	core	10	10	10	10	10	10	10	10	10	10	10	10	10	10	10	10	10	10	10	10	10	10	10	10	10	10	10	10	10	10	10	10	10	10	10	10	10	10	10	10	10	10	10	10
chrA09	6008956	6009318	BnaA09g10410.1D2	RLK	core	1	1	1	1	1	1	1	1	1	1	1	1	1	1	1	1	1	1	1	1	1	1	1	1	1	1	1	1	1	1	1	1	1	1	1	1	1	1	1	1	1	1	1	1
chrA09	6010156	6011778	BnaA09g10420.1D2	RLK	core	1	1	1	1	1	1	1	1	1	1	1	1	1	1	1	1	1	1	1	1	1	1	1	1	1	1	1	1	1	1	1	1	1	1	1	1	1	1	1	1	1	1	1	1
chrA09	6377439	6380145	BnaA09g10740.1D2	RLK	core	1	1	1	1	1	1	1	1	1	1	1	1	1	1	1	1	1	1	1	1	1	1	1	1	1	1	1	1	1	1	1	1	1	1	1	1	1	1	1	1	1	1	1	1
chrA09	6806088	6809136	BnaA09g11380.1D2	RLK	core	1	1	1	1	1	1	1	1	1	1	1	1	1	1	1	1	1	1	1	1	1	1	1	1	1	1	1	1	1	1	1	1	1	1	1	1	1	1	1	1	1	1	1	1
chrA09	7519431	7521272	BnaA09g12030.1D2	RLK	core	1	1	1	1	1	1	1	1	1	1	1	1	1	1	1	1	1	1	1	1	1	1	1	1	1	1	1	1	1	1	1	1	1	1	1	1	1	1	1	1	1	1	1	1
chrA09	8814206	8818808	BnaA09g13320.1D2	RLK	core	1	1	1	1	1	1	1	1	1	1	1	1	1	1	1	1	1	1	1	1	1	1	1	1	1	1	1	1	1	1	1	1	1	1	1	1	1	1	1	1	1	1	1	1
chrA09	9252981	9253640	BnaA09g13690.1D2	TX	core	4	4	4	4	4	4	4	4	4	4	4	4	4	4	4	4	4	4	4	4	4	4	4	4	4	4	4	4	4	4	4	4	4	4	4	4	4	4	4	4	4	4	4	4
chrA09	10170507	10173517	BnaA09g14610.1D2	NL	variable	3	3	3	3	0	3	3	3	3	3	3	3	3	3	3	3	3	3	3	3	3	3	3	3	3	3	3	3	3	3	3	3	3	3	3	3	3	3	3	3	3	3	3	3
chrA09	10813308	10816434	BnaA09g15280.1D2	RLK	core	1	1	1	1	1	1	1	1	1	1	1	1	1	1	1	1	1	1	1	1	1	1	1	1	1	1	1	1	1	1	1	1	1	1	1	1	1	1	1	1	1	1	1	1
chrA09	11192596	11195205	BnaA09g15680.1D2	RLK	core	1	1	1	1	1	1	1	1	1	1	1	1	1	1	1	1	1	1	1	1	1	1	1	1	1	1	1	1	1	1	1	1	1	1	1	1	1	1	1	1	1	1	1	1
chrA09	12038968	12040194	BnaA09g16330.1D2	RLP	core	2	2	2	2	2	2	2	2	2	2	2	2	2	2	2	2	2	2	2	2	2	2	2	2	2	2	2	2	2	2	2	2	2	2	2	2	2	2	2	2	2	2	2	2
chrA09	12494576	12495069	BnaA09g16920.1D2	TX	core	4	4	4	4	4	4	4	4	4	4	4	4	4	4	4	4	4	4	4	4	4	4	4	4	4	4	4	4	4	4	4	4	4	4	4	4	4	4	4	4	4	4	4	4
chrA09	12530161	12530643	BnaA09g16950.1D2	TX	variable	4	4	4	4	4	4	4	4	4	4	4	4	4	4	4	4	4	4	4	0	4	4	4	4	4	4	4	4	4	4	4	4	4	4	4	4	4	4	4	4	4	4	4	4
chrA09	12532590	12533235	BnaA09g16960.1D2	TX	variable	4	4	4	4	4	4	4	4	4	4	4	4	4	4	4	4	4	4	4	0	4	4	4	4	4	4	4	4	4	4	4	4	4	4	4	4	4	4	4	4	4	4	4	4
chrA09	12680077	12681087	BnaA09g17050.1D2	NBS	variable	5	5	5	5	0	5	0	5	5	5	5	0	5	5	0	5	5	5	5	0	5	5	5	5	5	5	5	5	5	5	5	0	0	5	0	5	0	0	5	5	0	0	0	5
chrA09	13199898	13203643	BnaA09g17610.1D2	RLK	core	1	1	1	1	1	1	1	1	1	1	1	1	1	1	1	1	1	1	1	1	1	1	1	1	1	1	1	1	1	1	1	1	1	1	1	1	1	1	1	1	1	1	1	1
chrA09	15626047	15628068	BnaA09g19780.1D2	RLK	core	1	1	1	1	1	1	1	1	1	1	1	1	1	1	1	1	1	1	1	1	1	1	1	1	1	1	1	1	1	1	1	1	1	1	1	1	1	1	1	1	1	1	1	1
chrA09	15660025	15662091	BnaA09g19820.1D2	RLK	core	1	1	1	1	1	1	1	1	1	1	1	1	1	1	1	1	1	1	1	1	1	1	1	1	1	1	1	1	1	1	1	1	1	1	1	1	1	1	1	1	1	1	1	1
chrA09	16788340	16790113	BnaA09g20500.1D2	NL	core	3	3	3	3	3	3	3	3	3	3	3	3	3	3	3	3	3	3	3	3	3	3	3	3	3	3	3	3	3	3	3	3	3	3	3	3	3	3	3	3	3	3	3	3
chrA09	16947419	16950996	BnaA09g20690.1D2	TNL	core	6	6	6	6	6	6	6	6	6	6	6	6	6	6	6	6	6	6	6	6	6	6	6	6	6	6	6	6	6	6	6	6	6	6	6	6	6	6	6	6	6	6	6	6
chrA09	16960825	16962744	BnaA09g20710.1D2	TN	core	9	9	9	9	9	9	9	9	9	9	9	9	9	9	9	9	9	9	9	9	9	9	9	9	9	9	9	9	9	9	9	9	9	9	9	9	9	9	9	9	9	9	9	9
chrA09	16991378	16995656	BnaA09g20740.1D2	TNL	core	6	6	6	6	6	6	6	6	6	6	6	6	6	6	6	6	6	6	6	6	6	6	6	6	6	6	6	6	6	6	6	6	6	6	6	6	6	6	6	6	6	6	6	6
chrA09	17686095	17689330	BnaA09g21360.1D2	RLK	core	1	1	1	1	1	1	1	1	1	1	1	1	1	1	1	1	1	1	1	1	1	1	1	1	1	1	1	1	1	1	1	1	1	1	1	1	1	1	1	1	1	1	1	1
chrA09	18573829	18575201	BnaA09g22200.1D2	RLK	variable	1	1	1	1	1	1	1	1	1	1	1	1	1	1	1	1	1	1	1	1	1	1	1	1	1	1	1	1	1	1	1	1	1	1	1	1	1	1	1	1	1	1	1	1
chrA09	23347944	23352619	BnaA09g24240.1D2	TNL	core	6	6	6	6	6	6	6	6	6	6	6	6	6	6	6	6	6	6	6	6	6	6	6	6	6	6	6	6	6	6	6	6	6	6	6	6	6	6	6	6	6	6	6	6
chrA09	28785336	28788101	BnaA09g26110.1D2	RLK	core	1	1	1	1	1	1	1	1	1	1	1	1	1	1	1	1	1	1	1	1	1	1	1	1	1	1	1	1	1	1	1	1	1	1	1	1	1	1	1	1	1	1	1	1
chrA09	30117738	30120930	BnaA09g26980.1D2	RLK	core	1	1	1	1	1	1	1	1	1	1	1	1	1	1	1	1	1	1	1	1	1	1	1	1	1	1	1	1	1	1	1	1	1	1	1	1	1	1	1	1	1	1	1	1
chrA09	30210324	30213201	BnaA09g27070.1D2	RLP	core	2	2	2	2	2	2	2	2	2	2	2	2	2	2	2	2	2	2	2	2	2	2	2	2	2	2	2	2	2	2	2	2	2	2	2	2	2	2	2	2	2	2	2	2
chrA09	31157349	31159982	BnaA09g28250.1D2	RLK	core	1	1	1	1	1	1	1	1	1	1	1	1	1	1	1	1	1	1	1	1	1	1	1	1	1	1	1	1	1	1	1	1	1	1	1	1	1	1	1	1	1	1	1	1
chrA09	31200303	31202383	BnaA09g28300.1D2	RLK	core	1	1	1	1	1	1	1	1	1	1	1	1	1	1	1	1	1	1	1	1	1	1	1	1	1	1	1	1	1	1	1	1	1	1	1	1	1	1	1	1	1	1	1	1
chrA09	32102295	32102715	BnaA09g29320.1D2	TX	core	4	4	4	4	4	4	4	4	4	4	4	4	4	4	4	4	4	4	4	4	4	4	4	4	4	4	4	4	4	4	4	4	4	4	4	4	4	4	4	4	4	4	4	4
chrA09	32105027	32109788	BnaA09g29330.1D2	TNL	core	6	6	6	6	6	6	6	6	6	6	6	6	6	6	6	6	6	6	6	6	6	6	6	6	6	6	6	6	6	6	6	6	6	6	6	6	6	6	6	6	6	6	6	6
chrA09	32116343	32120147	BnaA09g29340.1D2	TNL	core	6	6	6	6	6	6	6	6	6	6	6	6	6	6	6	6	6	6	6	6	6	6	6	6	6	6	6	6	6	6	6	6	6	6	6	6	6	6	6	6	6	6	6	6
chrA09	32120995	32122794	BnaA09g29350.1D2	RLK	core	1	1	1	1	1	1	1	1	1	1	1	1	1	1	1	1	1	1	1	1	1	1	1	1	1	1	1	1	1	1	1	1	1	1	1	1	1	1	1	1	1	1	1	1
chrA09	33686794	33689040	BnaA09g31150.1D2	RLK	core	1	1	1	1	1	1	1	1	1	1	1	1	1	1	1	1	1	1	1	1	1	1	1	1	1	1	1	1	1	1	1	1	1	1	1	1	1	1	1	1	1	1	1	1
chrA09	34295532	34298108	BnaA09g31750.1D2	CNL	core	7	7	7	7	7	7	7	7	7	7	7	7	7	7	7	7	7	7	7	7	7	7	7	7	7	7	7	7	7	7	7	7	7	7	7	7	7	7	7	7	7	7	7	7
chrA09	34573820	34576588	BnaA09g32180.1D2	RLK	core	1	1	1	1	1	1	1	1	1	1	1	1	1	1	1	1	1	1	1	1	1	1	1	1	1	1	1	1	1	1	1	1	1	1	1	1	1	1	1	1	1	1	1	1
chrA09	34581750	34585054	BnaA09g32190.1D2	NL	core	3	3	3	3	3	3	3	3	3	3	3	3	3	3	3	3	3	3	3	3	3	3	3	3	3	3	3	3	3	3	3	3	3	3	3	3	3	3	3	3	3	3	3	3
chrA09	34585744	34586154	BnaA09g32200.1D2	TX	core	4	4	4	4	4	4	4	4	4	4	4	4	4	4	4	4	4	4	4	4	4	4	4	4	4	4	4	4	4	4	4	4	4	4	4	4	4	4	4	4	4	4	4	4
chrA09	34586654	34590836	BnaA09g32210.1D2	OTHER	core	10	10	10	10	10	10	10	10	10	10	10	10	10	10	10	10	10	10	10	10	10	10	10	10	10	10	10	10	10	10	10	10	10	10	10	10	10	10	10	10	10	10	10	10
chrA09	34676272	34679343	BnaA09g32300.1D2	RLK	core	1	1	1	1	1	1	1	1	1	1	1	1	1	1	1	1	1	1	1	1	1	1	1	1	1	1	1	1	1	1	1	1	1	1	1	1	1	1	1	1	1	1	1	1
chrA09	34705246	34707873	BnaA09g32330.1D2	RLK	core	1	1	1	1	1	1	1	1	1	1	1	1	1	1	1	1	1	1	1	1	1	1	1	1	1	1	1	1	1	1	1	1	1	1	1	1	1	1	1	1	1	1	1	1
chrA09	35607699	35611500	BnaA09g33570.1D2	RLK	core	1	1	1	1	1	1	1	1	1	1	1	1	1	1	1	1	1	1	1	1	1	1	1	1	1	1	1	1	1	1	1	1	1	1	1	1	1	1	1	1	1	1	1	1
chrA09	36454343	36457836	BnaA09g34730.1D2	RLK	core	1	1	1	1	1	1	1	1	1	1	1	1	1	1	1	1	1	1	1	1	1	1	1	1	1	1	1	1	1	1	1	1	1	1	1	1	1	1	1	1	1	1	1	1
chrA09	37075040	37077454	BnaA09g35580.1D2	RLK	core	1	1	1	1	1	1	1	1	1	1	1	1	1	1	1	1	1	1	1	1	1	1	1	1	1	1	1	1	1	1	1	1	1	1	1	1	1	1	1	1	1	1	1	1
chrA09	37194059	37196878	BnaA09g35730.1D2	RLK	core	1	1	1	1	1	1	1	1	1	1	1	1	1	1	1	1	1	1	1	1	1	1	1	1	1	1	1	1	1	1	1	1	1	1	1	1	1	1	1	1	1	1	1	1
chrA09	37287946	37291237	BnaA09g35940.1D2	RLK	core	1	1	1	1	1	1	1	1	1	1	1	1	1	1	1	1	1	1	1	1	1	1	1	1	1	1	1	1	1	1	1	1	1	1	1	1	1	1	1	1	1	1	1	1
chrA09	37515191	37517011	BnaA09g36400.1D2	RLK	core	1	1	1	1	1	1	1	1	1	1	1	1	1	1	1	1	1	1	1	1	1	1	1	1	1	1	1	1	1	1	1	1	1	1	1	1	1	1	1	1	1	1	1	1
chrA09	38048762	38051314	BnaA09g37230.1D2	NL	variable	0	3	0	3	0	0	3	0	0	0	0	0	3	3	3	0	0	3	0	3	3	3	0	3	0	3	3	0	0	0	3	0	0	0	0	0	0	0	0	0	0	0	0	3
chrA09	38098481	38101008	BnaA09g37280.1D2	RLK	core	1	1	1	1	1	1	1	1	1	1	1	1	1	1	1	1	1	1	1	1	1	1	1	1	1	1	1	1	1	1	1	1	1	1	1	1	1	1	1	1	1	1	1	1
chrA09	38504798	38507452	BnaA09g37950.1D2	RLK	core	1	1	1	1	1	1	1	1	1	1	1	1	1	1	1	1	1	1	1	1	1	1	1	1	1	1	1	1	1	1	1	1	1	1	1	1	1	1	1	1	1	1	1	1
chrA09	38818769	38821751	BnaA09g38530.1D2	RLK	core	1	1	1	1	1	1	1	1	1	1	1	1	1	1	1	1	1	1	1	1	1	1	1	1	1	1	1	1	1	1	1	1	1	1	1	1	1	1	1	1	1	1	1	1
chrA09	40155939	40161290	BnaA09g40970.1D2	RLK	core	1	1	1	1	1	1	1	1	1	1	1	1	1	1	1	1	1	1	1	1	1	1	1	1	1	1	1	1	1	1	1	1	1	1	1	1	1	1	1	1	1	1	1	1
chrA09	40893674	40896728	BnaA09g42260.1D2	RLK	core	1	1	1	1	1	1	1	1	1	1	1	1	1	1	1	1	1	1	1	1	1	1	1	1	1	1	1	1	1	1	1	1	1	1	1	1	1	1	1	1	1	1	1	1
chrA09	41150909	41153408	BnaA09g42770.1D2	RLK	core	1	1	1	1	1	1	1	1	1	1	1	1	1	1	1	1	1	1	1	1	1	1	1	1	1	1	1	1	1	1	1	1	1	1	1	1	1	1	1	1	1	1	1	1
chrA09	42104819	42106451	BnaA09g44270.1D2	RLK	core	1	1	1	1	1	1	1	1	1	1	1	1	1	1	1	1	1	1	1	1	1	1	1	1	1	1	1	1	1	1	1	1	1	1	1	1	1	1	1	1	1	1	1	1
chrA09	42727716	42729409	BnaA09g45340.1D2	RLP	core	2	2	2	2	2	2	2	2	2	2	2	2	2	2	2	2	2	2	2	2	2	2	2	2	2	2	2	2	2	2	2	2	2	2	2	2	2	2	2	2	2	2	2	2
chrA09	42731815	42733077	BnaA09g45350.1D2	TN	core	9	9	9	9	9	9	9	9	9	9	9	9	9	9	9	9	9	9	9	9	9	9	9	9	9	9	9	9	9	9	9	9	9	9	9	9	9	9	9	9	9	9	9	9
chrA09	42737722	42739308	BnaA09g45370.1D2	TN	core	9	9	9	9	9	9	9	9	9	9	9	9	9	9	9	9	9	9	9	9	9	9	9	9	9	9	9	9	9	9	9	9	9	9	9	9	9	9	9	9	9	9	9	9
chrA09	42741078	42743387	BnaA09g45380.1D2	RLP	core	2	2	2	2	2	2	2	2	2	2	2	2	2	2	2	2	2	2	2	2	2	2	2	2	2	2	2	2	2	2	2	2	2	2	2	2	2	2	2	2	2	2	2	2
chrA09	43098417	43102059	BnaA09g45960.1D2	RLK	variable	1	1	1	1	1	1	1	1	1	1	1	1	1	1	1	1	1	1	1	1	1	1	1	1	1	1	1	1	1	1	1	1	1	0	1	1	1	1	1	1	1	1	1	1
chrA09	43199542	43201797	BnaA09g46110.1D2	RLK	core	1	1	1	1	1	1	1	1	1	1	1	1	1	1	1	1	1	1	1	1	1	1	1	1	1	1	1	1	1	1	1	1	1	1	1	1	1	1	1	1	1	1	1	1
chrA09	43202237	43204657	BnaA09g46120.1D2	RLK	variable	1	1	1	1	1	1	1	1	1	1	1	1	1	1	1	1	1	1	1	1	1	1	1	1	1	1	1	1	1	1	1	1	1	0	1	1	1	1	1	1	1	1	1	1
chrA09	44120941	44123328	BnaA09g47750.1D2	RLK	variable	1	1	1	1	0	1	1	1	1	1	1	1	1	1	1	1	1	1	1	1	1	1	1	0	1	1	1	1	1	1	1	1	1	1	1	1	0	1	1	1	1	1	1	1
chrA09	44586850	44589823	BnaA09g48680.1D2	RLK	core	1	1	1	1	1	1	1	1	1	1	1	1	1	1	1	1	1	1	1	1	1	1	1	1	1	1	1	1	1	1	1	1	1	1	1	1	1	1	1	1	1	1	1	1
chrA09	44655696	44659411	BnaA09g48790.1D2	RLK	variable	1	1	1	1	1	1	1	1	1	1	1	1	1	1	1	1	1	1	1	1	1	1	1	1	1	1	1	1	1	1	1	1	1	1	1	1	0	1	1	1	1	1	1	1
chrA09	44742868	44744745	BnaA09g48970.1D2	RLK	variable	1	1	1	1	1	1	1	1	1	1	1	1	1	1	1	1	1	1	1	1	1	1	1	1	1	1	1	1	1	1	1	1	1	0	1	1	1	1	1	1	1	1	1	1
chrA09	45979838	45982834	BnaA09g51310.1D2	RLK	variable	1	1	1	1	1	1	1	1	1	1	1	1	1	1	1	1	1	1	1	1	1	1	1	1	1	1	1	1	1	1	1	1	1	0	1	1	0	1	1	1	1	1	1	1
chrA09	46357789	46360437	BnaA09g52120.1D2	RLK	core	1	1	1	1	1	1	1	1	1	1	1	1	1	1	1	1	1	1	1	1	1	1	1	1	1	1	1	1	1	1	1	1	1	1	1	1	1	1	1	1	1	1	1	1
chrA10	1973525	1976061	BnaA10g03460.1D2	RLK	variable	1	1	1	1	1	1	1	0	1	1	1	0	1	1	1	1	1	1	1	0	0	0	1	1	0	1	0	1	1	0	1	1	1	1	1	1	1	1	1	1	1	1	1	1
chrA10	5779263	5782328	BnaA10g06390.1D2	RLK	core	1	1	1	1	1	1	1	1	1	1	1	1	1	1	1	1	1	1	1	1	1	1	1	1	1	1	1	1	1	1	1	1	1	1	1	1	1	1	1	1	1	1	1	1
chrA10	5835859	5838861	BnaA10g06440.1D2	RLK	core	1	1	1	1	1	1	1	1	1	1	1	1	1	1	1	1	1	1	1	1	1	1	1	1	1	1	1	1	1	1	1	1	1	1	1	1	1	1	1	1	1	1	1	1
chrA10	6701417	6703478	BnaA10g07140.1D2	RLK	core	1	1	1	1	1	1	1	1	1	1	1	1	1	1	1	1	1	1	1	1	1	1	1	1	1	1	1	1	1	1	1	1	1	1	1	1	1	1	1	1	1	1	1	1
chrA10	7024410	7026023	BnaA10g07390.1D2	RLK	core	1	1	1	1	1	1	1	1	1	1	1	1	1	1	1	1	1	1	1	1	1	1	1	1	1	1	1	1	1	1	1	1	1	1	1	1	1	1	1	1	1	1	1	1
chrA10	7064954	7067184	BnaA10g07400.1D2	RLK	core	1	1	1	1	1	1	1	1	1	1	1	1	1	1	1	1	1	1	1	1	1	1	1	1	1	1	1	1	1	1	1	1	1	1	1	1	1	1	1	1	1	1	1	1
chrA10	7083138	7086131	BnaA10g07410.1D2	RLK	core	1	1	1	1	1	1	1	1	1	1	1	1	1	1	1	1	1	1	1	1	1	1	1	1	1	1	1	1	1	1	1	1	1	1	1	1	1	1	1	1	1	1	1	1
chrA10	7470582	7472734	BnaA10g07650.1D2	RLK	core	1	1	1	1	1	1	1	1	1	1	1	1	1	1	1	1	1	1	1	1	1	1	1	1	1	1	1	1	1	1	1	1	1	1	1	1	1	1	1	1	1	1	1	1
chrA10	9235118	9237118	BnaA10g09120.1D2	RLK	core	1	1	1	1	1	1	1	1	1	1	1	1	1	1	1	1	1	1	1	1	1	1	1	1	1	1	1	1	1	1	1	1	1	1	1	1	1	1	1	1	1	1	1	1
chrA10	9476964	9479879	BnaA10g09460.1D2	TN	core	9	9	9	9	9	9	9	9	9	9	9	9	9	9	9	9	9	9	9	9	9	9	9	9	9	9	9	9	9	9	9	9	9	9	9	9	9	9	9	9	9	9	9	9
chrA10	9553292	9555853	BnaA10g09500.1D2	RLK	core	1	1	1	1	1	1	1	1	1	1	1	1	1	1	1	1	1	1	1	1	1	1	1	1	1	1	1	1	1	1	1	1	1	1	1	1	1	1	1	1	1	1	1	1
chrA10	9953628	9957829	BnaA10g09870.1D2	RLK	core	1	1	1	1	1	1	1	1	1	1	1	1	1	1	1	1	1	1	1	1	1	1	1	1	1	1	1	1	1	1	1	1	1	1	1	1	1	1	1	1	1	1	1	1
chrA10	10179092	10182010	BnaA10g10000.1D2	TN	core	9	9	9	9	9	9	9	9	9	9	9	9	9	9	9	9	9	9	9	9	9	9	9	9	9	9	9	9	9	9	9	9	9	9	9	9	9	9	9	9	9	9	9	9
chrA10	10575886	10580453	BnaA10g10380.1D2	RLK	core	1	1	1	1	1	1	1	1	1	1	1	1	1	1	1	1	1	1	1	1	1	1	1	1	1	1	1	1	1	1	1	1	1	1	1	1	1	1	1	1	1	1	1	1
chrA10	10615522	10616907	BnaA10g10430.1D2	RLK	core	1	1	1	1	1	1	1	1	1	1	1	1	1	1	1	1	1	1	1	1	1	1	1	1	1	1	1	1	1	1	1	1	1	1	1	1	1	1	1	1	1	1	1	1
chrA10	11069981	11071984	BnaA10g11120.1D2	RLK	variable	1	1	1	1	0	1	1	1	1	1	0	1	1	1	1	1	0	1	0	1	1	1	1	0	1	1	1	1	1	1	1	1	1	0	0	1	0	1	1	1	0	0	0	1
chrA10	11659870	11661969	BnaA10g11930.1D2	RLK	core	1	1	1	1	1	1	1	1	1	1	1	1	1	1	1	1	1	1	1	1	1	1	1	1	1	1	1	1	1	1	1	1	1	1	1	1	1	1	1	1	1	1	1	1
chrA10	12094222	12097319	BnaA10g12510.1D2	RLK	variable	1	1	1	1	0	1	1	1	1	1	1	0	1	1	1	1	1	1	1	1	1	1	1	1	1	1	1	1	1	1	1	1	1	1	1	1	1	1	1	1	1	1	1	1
chrA10	12135774	12136874	BnaA10g12560.1D2	RLK	core	1	1	1	1	1	1	1	1	1	1	1	1	1	1	1	1	1	1	1	1	1	1	1	1	1	1	1	1	1	1	1	1	1	1	1	1	1	1	1	1	1	1	1	1
chrA10	12368847	12370856	BnaA10g12830.1D2	RLK	core	1	1	1	1	1	1	1	1	1	1	1	1	1	1	1	1	1	1	1	1	1	1	1	1	1	1	1	1	1	1	1	1	1	1	1	1	1	1	1	1	1	1	1	1
chrA10	12390791	12392788	BnaA10g12860.1D2	RLK	core	1	1	1	1	1	1	1	1	1	1	1	1	1	1	1	1	1	1	1	1	1	1	1	1	1	1	1	1	1	1	1	1	1	1	1	1	1	1	1	1	1	1	1	1
chrA10	12394368	12396377	BnaA10g12870.1D2	RLK	core	1	1	1	1	1	1	1	1	1	1	1	1	1	1	1	1	1	1	1	1	1	1	1	1	1	1	1	1	1	1	1	1	1	1	1	1	1	1	1	1	1	1	1	1
chrA10	12397156	12399156	BnaA10g12880.1D2	RLK	core	1	1	1	1	1	1	1	1	1	1	1	1	1	1	1	1	1	1	1	1	1	1	1	1	1	1	1	1	1	1	1	1	1	1	1	1	1	1	1	1	1	1	1	1
chrA10	12401055	12403130	BnaA10g12890.1D2	RLK	core	1	1	1	1	1	1	1	1	1	1	1	1	1	1	1	1	1	1	1	1	1	1	1	1	1	1	1	1	1	1	1	1	1	1	1	1	1	1	1	1	1	1	1	1
chrA10	12412963	12414687	BnaA10g12900.1D2	RLK	core	1	1	1	1	1	1	1	1	1	1	1	1	1	1	1	1	1	1	1	1	1	1	1	1	1	1	1	1	1	1	1	1	1	1	1	1	1	1	1	1	1	1	1	1
chrA10	12436753	12438747	BnaA10g12950.1D2	RLK	core	1	1	1	1	1	1	1	1	1	1	1	1	1	1	1	1	1	1	1	1	1	1	1	1	1	1	1	1	1	1	1	1	1	1	1	1	1	1	1	1	1	1	1	1
chrA10	12914742	12917827	BnaA10g13610.1D2	OTHER	core	10	10	10	10	10	10	10	10	10	10	10	10	10	10	10	10	10	10	10	10	10	10	10	10	10	10	10	10	10	10	10	10	10	10	10	10	10	10	10	10	10	10	10	10
chrA10	13332717	13335855	BnaA10g14170.1D2	RLK	core	1	1	1	1	1	1	1	1	1	1	1	1	1	1	1	1	1	1	1	1	1	1	1	1	1	1	1	1	1	1	1	1	1	1	1	1	1	1	1	1	1	1	1	1
chrA10	13568487	13569068	BnaA10g14640.1D2	RLK	core	1	1	1	1	1	1	1	1	1	1	1	1	1	1	1	1	1	1	1	1	1	1	1	1	1	1	1	1	1	1	1	1	1	1	1	1	1	1	1	1	1	1	1	1
chrA10	13578276	13580609	BnaA10g14660.1D2	RLK	core	1	1	1	1	1	1	1	1	1	1	1	1	1	1	1	1	1	1	1	1	1	1	1	1	1	1	1	1	1	1	1	1	1	1	1	1	1	1	1	1	1	1	1	1
chrA10	13664728	13667904	BnaA10g14840.1D2	RLK	core	1	1	1	1	1	1	1	1	1	1	1	1	1	1	1	1	1	1	1	1	1	1	1	1	1	1	1	1	1	1	1	1	1	1	1	1	1	1	1	1	1	1	1	1
chrA10	13956985	13958944	BnaA10g15480.1D2	RLK	variable	1	1	1	1	1	1	0	0	1	1	1	0	1	1	1	1	1	0	1	1	0	0	1	1	1	1	1	0	1	0	1	1	1	0	0	1	0	1	1	1	1	0	1	1
chrA10	15041228	15042026	BnaA10g17590.1D2	RLP	core	2	2	2	2	2	2	2	2	2	2	2	2	2	2	2	2	2	2	2	2	2	2	2	2	2	2	2	2	2	2	2	2	2	2	2	2	2	2	2	2	2	2	2	2
chrA10	15089086	15091091	BnaA10g17700.1D2	RLK	core	1	1	1	1	1	1	1	1	1	1	1	1	1	1	1	1	1	1	1	1	1	1	1	1	1	1	1	1	1	1	1	1	1	1	1	1	1	1	1	1	1	1	1	1
chrA10	15171977	15172408	BnaA10g17850.1D2	TX	variable	4	4	4	4	4	4	4	4	4	4	4	4	4	4	4	4	4	4	4	4	4	4	4	4	4	4	4	4	4	4	4	4	4	4	4	4	4	4	4	4	4	4	4	4
chrA10	15172557	15173832	BnaA10g17860.1D2	TX	variable	4	4	4	4	4	4	4	4	4	4	4	4	4	4	4	4	4	4	4	4	4	4	4	4	4	4	4	4	4	4	4	4	4	4	4	4	4	4	4	4	4	4	4	4
chrA10	15292438	15294722	BnaA10g18120.1D2	RLK	core	1	1	1	1	1	1	1	1	1	1	1	1	1	1	1	1	1	1	1	1	1	1	1	1	1	1	1	1	1	1	1	1	1	1	1	1	1	1	1	1	1	1	1	1
chrA10	15388466	15390016	BnaA10g18330.1D2	RLK	core	1	1	1	1	1	1	1	1	1	1	1	1	1	1	1	1	1	1	1	1	1	1	1	1	1	1	1	1	1	1	1	1	1	1	1	1	1	1	1	1	1	1	1	1
chrA10	15813415	15816029	BnaA10g19190.1D2	RLK	core	1	1	1	1	1	1	1	1	1	1	1	1	1	1	1	1	1	1	1	1	1	1	1	1	1	1	1	1	1	1	1	1	1	1	1	1	1	1	1	1	1	1	1	1
chrA10	16039116	16040392	BnaA10g19700.1D2	RLK	core	1	1	1	1	1	1	1	1	1	1	1	1	1	1	1	1	1	1	1	1	1	1	1	1	1	1	1	1	1	1	1	1	1	1	1	1	1	1	1	1	1	1	1	1
chrA10	16305896	16307948	BnaA10g20110.1D2	RLK	core	1	1	1	1	1	1	1	1	1	1	1	1	1	1	1	1	1	1	1	1	1	1	1	1	1	1	1	1	1	1	1	1	1	1	1	1	1	1	1	1	1	1	1	1
chrA10	16641893	16642708	BnaA10g20770.1D2	NBS	core	5	5	5	5	5	5	5	5	5	5	5	5	5	5	5	5	5	5	5	5	5	5	5	5	5	5	5	5	5	5	5	5	5	5	5	5	5	5	5	5	5	5	5	5
chrA10	17028241	17031552	BnaA10g21730.1D2	RLK	core	1	1	1	1	1	1	1	1	1	1	1	1	1	1	1	1	1	1	1	1	1	1	1	1	1	1	1	1	1	1	1	1	1	1	1	1	1	1	1	1	1	1	1	1
chrA10	17521578	17522900	BnaA10g23030.1D2	RLK	core	1	1	1	1	1	1	1	1	1	1	1	1	1	1	1	1	1	1	1	1	1	1	1	1	1	1	1	1	1	1	1	1	1	1	1	1	1	1	1	1	1	1	1	1
chrA10	17523850	17525247	BnaA10g23040.1D2	RLK	core	1	1	1	1	1	1	1	1	1	1	1	1	1	1	1	1	1	1	1	1	1	1	1	1	1	1	1	1	1	1	1	1	1	1	1	1	1	1	1	1	1	1	1	1
chrA10	17541072	17543289	BnaA10g23100.1D2	RLK	core	1	1	1	1	1	1	1	1	1	1	1	1	1	1	1	1	1	1	1	1	1	1	1	1	1	1	1	1	1	1	1	1	1	1	1	1	1	1	1	1	1	1	1	1
chrA10	17546231	17551288	BnaA10g23120.1D2	RLK	core	1	1	1	1	1	1	1	1	1	1	1	1	1	1	1	1	1	1	1	1	1	1	1	1	1	1	1	1	1	1	1	1	1	1	1	1	1	1	1	1	1	1	1	1
chrA10	17600605	17603517	BnaA10g23220.1D2	RLK	core	1	1	1	1	1	1	1	1	1	1	1	1	1	1	1	1	1	1	1	1	1	1	1	1	1	1	1	1	1	1	1	1	1	1	1	1	1	1	1	1	1	1	1	1
chrA10	17753837	17756513	BnaA10g23500.1D2	RLK	core	1	1	1	1	1	1	1	1	1	1	1	1	1	1	1	1	1	1	1	1	1	1	1	1	1	1	1	1	1	1	1	1	1	1	1	1	1	1	1	1	1	1	1	1
chrA10	17761259	17763773	BnaA10g23520.1D2	RLP	core	2	2	2	2	2	2	2	2	2	2	2	2	2	2	2	2	2	2	2	2	2	2	2	2	2	2	2	2	2	2	2	2	2	2	2	2	2	2	2	2	2	2	2	2
chrA10	17786638	17790180	BnaA10g23580.1D2	RLK	core	1	1	1	1	1	1	1	1	1	1	1	1	1	1	1	1	1	1	1	1	1	1	1	1	1	1	1	1	1	1	1	1	1	1	1	1	1	1	1	1	1	1	1	1
chrA10	18249756	18251708	BnaA10g24640.1D2	RLK	variable	1	1	1	1	1	1	1	1	1	1	1	1	1	1	1	1	1	1	1	1	1	1	1	1	1	1	1	1	1	1	1	1	1	1	1	1	1	1	1	1	1	1	1	1
chrA10	18405874	18409032	BnaA10g24980.1D2	RNL	variable	11	11	11	11	11	11	11	11	11	11	11	11	11	11	11	11	11	11	11	11	11	11	11	11	11	11	11	11	11	11	11	11	11	11	11	11	11	11	11	11	11	11	11	11
chrA10	19234023	19235267	BnaA10g26650.1D2	RLK	core	1	1	1	1	1	1	1	1	1	1	1	1	1	1	1	1	1	1	1	1	1	1	1	1	1	1	1	1	1	1	1	1	1	1	1	1	1	1	1	1	1	1	1	1
chrA10	19240308	19243991	BnaA10g26670.1D2	RLP	core	2	2	2	2	2	2	2	2	2	2	2	2	2	2	2	2	2	2	2	2	2	2	2	2	2	2	2	2	2	2	2	2	2	2	2	2	2	2	2	2	2	2	2	2
chrC01	61437	63995	BnaC01g00150.1D2	RLK	variable	1	1	1	1	1	0	1	1	1	1	1	1	1	1	1	1	1	1	1	1	1	1	1	1	1	1	1	1	1	1	1	1	0	1	1	1	1	1	1	1	1	1	1	1
chrC01	839254	841603	BnaC01g01280.1D2	RLK	variable	1	1	1	1	1	1	1	1	1	1	1	1	1	1	1	1	1	1	1	1	1	1	1	1	1	1	1	1	1	1	1	1	0	1	1	1	1	1	1	1	1	1	1	1
chrC01	1280073	1283858	BnaC01g02060.1D2	RLK	variable	1	1	1	1	1	0	1	1	1	1	1	1	1	1	1	1	1	1	1	1	1	1	1	1	1	1	1	1	1	1	1	1	1	1	1	1	1	1	1	1	1	1	1	1
chrC01	2174398	2176784	BnaC01g03650.1D2	RLK	core	1	1	1	1	1	1	1	1	1	1	1	1	1	1	1	1	1	1	1	1	1	1	1	1	1	1	1	1	1	1	1	1	1	1	1	1	1	1	1	1	1	1	1	1
chrC01	2493192	2496197	BnaC01g04240.1D2	RLK	variable	1	1	1	1	1	0	1	1	1	1	1	1	1	1	1	1	1	1	1	1	1	1	1	1	1	1	1	1	1	1	1	1	1	1	1	1	1	1	1	1	1	1	1	1
chrC01	2524022	2524661	BnaC01g04330.1D2	NBS	core	5	5	5	5	5	5	5	5	5	5	5	5	5	5	5	5	5	5	5	5	5	5	5	5	5	5	5	5	5	5	5	5	5	5	5	5	5	5	5	5	5	5	5	5
chrC01	2529816	2531652	BnaC01g04350.1D2	NBS	variable	0	5	5	5	5	0	0	5	5	5	5	5	5	5	5	5	5	5	5	5	5	5	5	5	5	5	5	5	5	5	5	0	0	0	0	5	5	0	5	5	5	5	0	5
chrC01	3257965	3260419	BnaC01g05390.1D2	RLK	variable	1	1	1	1	1	0	0	1	1	1	1	1	1	1	1	1	1	1	1	1	1	1	1	1	1	1	1	1	1	1	1	1	1	1	1	1	1	1	1	1	1	1	0	1
chrC01	3260947	3263436	BnaC01g05400.1D2	RLK	variable	1	1	1	1	1	0	1	1	1	1	1	1	1	1	1	1	1	1	1	1	1	1	1	1	1	1	1	1	1	1	1	1	1	1	1	1	1	1	1	1	1	1	1	1
chrC01	3307572	3309631	BnaC01g05460.1D2	RLK	variable	1	1	1	1	1	0	1	1	1	1	1	1	1	1	1	1	1	1	1	1	1	1	1	1	1	1	1	1	1	1	1	1	1	1	1	1	1	1	1	1	1	1	0	1
chrC01	3754047	3756317	BnaC01g06190.1D2	RLK	variable	1	1	1	1	1	0	1	1	1	1	1	1	1	1	1	1	1	1	1	1	1	1	1	1	1	1	1	1	1	1	1	0	1	1	1	1	1	1	1	1	1	1	0	1
chrC01	3759235	3762747	BnaC01g06210.1D2	RLK	variable	1	1	1	1	1	0	1	1	1	1	1	1	1	1	1	1	1	1	1	1	1	1	1	1	1	1	1	1	1	1	1	1	1	1	1	1	1	1	1	1	1	1	1	1
chrC01	3909319	3910644	BnaC01g06430.1D2	RLK	core	1	1	1	1	1	1	1	1	1	1	1	1	1	1	1	1	1	1	1	1	1	1	1	1	1	1	1	1	1	1	1	1	1	1	1	1	1	1	1	1	1	1	1	1
chrC01	4078532	4081210	BnaC01g06760.1D2	RLK	variable	1	1	1	1	1	1	1	1	1	1	1	1	1	1	1	1	1	1	1	1	1	1	1	1	1	1	1	1	1	1	1	1	1	1	1	1	1	1	1	1	1	1	0	1
chrC01	4591341	4594716	BnaC01g07250.1D2	RLK	core	1	1	1	1	1	1	1	1	1	1	1	1	1	1	1	1	1	1	1	1	1	1	1	1	1	1	1	1	1	1	1	1	1	1	1	1	1	1	1	1	1	1	1	1
chrC01	5357036	5360066	BnaC01g08130.1D2	RLK	core	1	1	1	1	1	1	1	1	1	1	1	1	1	1	1	1	1	1	1	1	1	1	1	1	1	1	1	1	1	1	1	1	1	1	1	1	1	1	1	1	1	1	1	1
chrC01	6002778	6006422	BnaC01g08730.1D2	RLK	core	1	1	1	1	1	1	1	1	1	1	1	1	1	1	1	1	1	1	1	1	1	1	1	1	1	1	1	1	1	1	1	1	1	1	1	1	1	1	1	1	1	1	1	1
chrC01	6180204	6181538	BnaC01g08930.1D2	RLP	core	2	2	2	2	2	2	2	2	2	2	2	2	2	2	2	2	2	2	2	2	2	2	2	2	2	2	2	2	2	2	2	2	2	2	2	2	2	2	2	2	2	2	2	2
chrC01	6908062	6911020	BnaC01g09670.1D2	RLK	variable	1	1	1	1	1	1	1	1	1	1	1	1	1	1	1	1	1	1	1	1	1	1	1	1	1	1	1	1	1	1	1	0	1	1	1	1	1	1	1	1	1	1	0	1
chrC01	7384822	7387774	BnaC01g09980.1D2	RLK	core	1	1	1	1	1	1	1	1	1	1	1	1	1	1	1	1	1	1	1	1	1	1	1	1	1	1	1	1	1	1	1	1	1	1	1	1	1	1	1	1	1	1	1	1
chrC01	7432854	7434329	BnaC01g10040.1D2	RLK	variable	1	1	1	1	1	1	1	1	1	1	1	1	1	1	1	1	1	1	1	1	1	1	1	1	1	1	1	1	1	1	1	1	1	1	1	1	1	1	1	1	1	1	1	1
chrC01	7457676	7458971	BnaC01g10090.1D2	RLP	core	2	2	2	2	2	2	2	2	2	2	2	2	2	2	2	2	2	2	2	2	2	2	2	2	2	2	2	2	2	2	2	2	2	2	2	2	2	2	2	2	2	2	2	2
chrC01	7952917	7958266	BnaC01g10550.1D2	TNL	core	6	6	6	6	6	6	6	6	6	6	6	6	6	6	6	6	6	6	6	6	6	6	6	6	6	6	6	6	6	6	6	6	6	6	6	6	6	6	6	6	6	6	6	6
chrC01	7978303	7981313	BnaC01g10590.1D2	NL	variable	3	3	3	3	3	3	3	3	3	3	3	3	3	3	3	3	3	3	3	3	3	3	3	3	3	3	3	3	3	3	3	0	3	0	3	3	3	3	0	3	3	3	0	3
chrC01	7982535	7985865	BnaC01g10600.1D2	NL	variable	3	3	3	3	3	3	3	3	3	3	3	3	3	3	3	3	3	3	3	3	3	3	3	3	3	3	3	3	3	3	3	0	3	0	3	3	3	3	0	3	3	3	0	3
chrC01	8180804	8184586	BnaC01g10890.1D2	NL	core	3	3	3	3	3	3	3	3	3	3	3	3	3	3	3	3	3	3	3	3	3	3	3	3	3	3	3	3	3	3	3	3	3	3	3	3	3	3	3	3	3	3	3	3
chrC01	8690320	8693572	BnaC01g11510.1D2	RLK	variable	1	1	1	1	1	1	1	1	1	1	1	1	1	1	1	1	1	1	1	1	1	1	1	1	1	1	1	1	1	1	1	1	1	1	1	1	1	1	0	1	1	1	1	1
chrC01	9510284	9512710	BnaC01g12210.1D2	RLK	variable	1	1	1	1	1	1	1	1	1	1	1	1	1	1	1	1	1	1	1	1	1	1	1	1	1	1	1	1	1	1	1	1	1	1	1	1	1	1	1	1	1	1	0	1
chrC01	10106059	10108464	BnaC01g12760.1D2	RLK	core	1	1	1	1	1	1	1	1	1	1	1	1	1	1	1	1	1	1	1	1	1	1	1	1	1	1	1	1	1	1	1	1	1	1	1	1	1	1	1	1	1	1	1	1
chrC01	11167159	11168767	BnaC01g13450.1D2	RLK	core	1	1	1	1	1	1	1	1	1	1	1	1	1	1	1	1	1	1	1	1	1	1	1	1	1	1	1	1	1	1	1	1	1	1	1	1	1	1	1	1	1	1	1	1
chrC01	11436218	11438971	BnaC01g13710.1D2	TX	core	4	4	4	4	4	4	4	4	4	4	4	4	4	4	4	4	4	4	4	4	4	4	4	4	4	4	4	4	4	4	4	4	4	4	4	4	4	4	4	4	4	4	4	4
chrC01	11648006	11648673	BnaC01g13830.1D2	TX	variable	4	4	4	4	4	4	4	4	4	4	4	4	4	4	4	4	4	4	4	4	4	4	4	4	4	4	4	4	4	4	4	4	4	0	4	4	4	4	4	4	4	4	0	4
chrC01	11660188	11661110	BnaC01g13840.1D2	TX	variable	4	4	4	4	4	4	4	4	4	4	4	4	4	4	4	4	4	4	4	4	4	4	4	4	4	4	4	4	4	4	4	0	4	0	4	4	4	4	0	4	4	4	0	4
chrC01	11679819	11680969	BnaC01g13850.1D2	TX	variable	4	4	4	4	4	4	4	4	4	4	4	4	4	4	4	4	4	4	4	4	4	4	4	4	4	4	4	4	4	4	4	4	4	0	4	4	4	4	4	4	4	4	0	4
chrC01	11682542	11685509	BnaC01g13860.1D2	TX	variable	4	4	4	4	4	4	4	4	4	4	4	4	4	4	4	4	4	4	4	4	4	4	4	4	4	4	4	4	4	4	4	4	4	0	4	4	4	4	4	4	4	4	0	4
chrC01	11696793	11697164	BnaC01g13880.1D2	TX	core	4	4	4	4	4	4	4	4	4	4	4	4	4	4	4	4	4	4	4	4	4	4	4	4	4	4	4	4	4	4	4	4	4	4	4	4	4	4	4	4	4	4	4	4
chrC01	11834972	11835292	BnaC01g14000.1D2	TX	variable	4	4	4	4	4	4	4	4	4	4	4	4	4	4	4	4	4	4	4	4	4	4	4	4	4	4	4	4	4	4	4	4	4	4	4	4	4	4	4	4	4	4	0	4
chrC01	12070032	12072392	BnaC01g14230.1D2	RLK	variable	1	1	1	1	1	1	1	1	1	1	1	1	1	1	1	1	1	1	1	1	1	1	1	1	1	1	1	1	1	1	1	1	1	1	1	1	1	1	1	1	1	1	0	1
chrC01	12369271	12375992	BnaC01g14500.1D2	RLK	core	1	1	1	1	1	1	1	1	1	1	1	1	1	1	1	1	1	1	1	1	1	1	1	1	1	1	1	1	1	1	1	1	1	1	1	1	1	1	1	1	1	1	1	1
chrC01	15159037	15161935	BnaC01g17680.1D2	CNL	variable	7	7	7	7	7	7	7	7	7	7	7	7	7	7	7	7	7	7	7	7	7	7	7	7	7	7	7	7	7	7	7	7	7	7	7	7	7	7	7	7	7	7	0	7
chrC01	19266663	19269356	BnaC01g21160.1D2	RLK	core	1	1	1	1	1	1	1	1	1	1	1	1	1	1	1	1	1	1	1	1	1	1	1	1	1	1	1	1	1	1	1	1	1	1	1	1	1	1	1	1	1	1	1	1
chrC01	21637619	21640588	BnaC01g22120.1D2	RLK	core	1	1	1	1	1	1	1	1	1	1	1	1	1	1	1	1	1	1	1	1	1	1	1	1	1	1	1	1	1	1	1	1	1	1	1	1	1	1	1	1	1	1	1	1
chrC01	23082680	23085181	BnaC01g22750.1D2	RLK	core	1	1	1	1	1	1	1	1	1	1	1	1	1	1	1	1	1	1	1	1	1	1	1	1	1	1	1	1	1	1	1	1	1	1	1	1	1	1	1	1	1	1	1	1
chrC01	23612440	23613296	BnaC01g22960.1D2	CN	variable	8	8	8	8	8	8	8	8	8	8	8	8	8	8	8	8	8	8	8	8	8	8	8	8	8	8	8	8	8	8	8	0	8	0	8	8	0	8	0	8	8	8	8	8
chrC01	23615145	23617675	BnaC01g22970.1D2	NL	variable	3	3	3	3	3	3	3	3	3	3	3	3	3	3	3	3	3	3	3	3	3	3	3	3	3	3	3	3	3	3	3	3	3	3	3	3	0	3	3	3	3	3	3	3
chrC01	27297118	27299664	BnaC01g24110.1D2	RLK	variable	1	1	1	1	1	1	1	1	1	1	1	1	1	1	1	1	1	1	1	1	1	1	1	1	1	1	1	1	1	1	1	0	1	1	1	1	1	1	1	1	1	1	0	1
chrC01	31426143	31426932	BnaC01g25630.1D2	CN	variable	8	8	8	8	8	8	8	8	8	8	8	8	8	8	8	8	8	8	8	8	8	8	8	8	8	8	8	8	8	8	8	0	8	0	8	8	0	8	0	8	8	8	8	8
chrC01	31432678	31434310	BnaC01g25650.1D2	NL	variable	3	3	3	3	3	3	3	3	3	3	3	3	3	3	3	3	3	3	3	3	3	3	3	3	3	3	3	3	3	3	3	0	3	0	3	3	0	3	0	3	3	3	3	3
chrC01	32048527	32051560	BnaC01g26020.1D2	CNL	core	7	7	7	7	7	7	7	7	7	7	7	7	7	7	7	7	7	7	7	7	7	7	7	7	7	7	7	7	7	7	7	7	7	7	7	7	7	7	7	7	7	7	7	7
chrC01	32698056	32699993	BnaC01g26300.1D2	RLK	variable	1	1	1	1	1	1	1	1	1	1	1	1	1	1	1	1	1	1	1	1	1	1	1	1	1	1	1	1	1	1	1	1	1	1	1	1	1	1	1	1	1	1	1	1
chrC01	38389882	38391357	BnaC01g28810.1D2	RLK	core	1	1	1	1	1	1	1	1	1	1	1	1	1	1	1	1	1	1	1	1	1	1	1	1	1	1	1	1	1	1	1	1	1	1	1	1	1	1	1	1	1	1	1	1
chrC01	39390355	39393523	BnaC01g29560.1D2	RLK	variable	1	1	1	1	1	1	1	1	1	1	1	1	1	1	1	1	1	1	1	1	1	1	1	1	1	1	1	1	1	1	1	0	1	1	1	1	0	1	0	1	1	1	1	1
chrC01	39832514	39834789	BnaC01g29880.1D2	RLK	core	1	1	1	1	1	1	1	1	1	1	1	1	1	1	1	1	1	1	1	1	1	1	1	1	1	1	1	1	1	1	1	1	1	1	1	1	1	1	1	1	1	1	1	1
chrC01	40506475	40509675	BnaC01g30390.1D2	RLK	variable	1	1	1	1	1	1	0	1	1	1	1	1	1	1	1	1	1	1	1	1	1	1	1	1	1	1	1	1	1	1	1	1	1	1	1	1	1	1	1	1	1	1	1	1
chrC01	41512894	41514912	BnaC01g31150.1D2	RLK	variable	1	1	1	1	1	1	1	1	1	1	1	1	1	1	1	1	1	1	1	1	1	1	1	1	1	1	1	1	1	1	1	0	1	0	1	1	0	1	1	1	1	1	1	1
chrC01	44017769	44018464	BnaC01g33050.1D2	RLK	variable	1	1	1	1	0	1	1	1	1	1	1	1	1	1	1	1	1	1	1	1	1	1	1	1	1	1	1	1	1	1	1	1	1	1	0	1	1	1	1	1	1	1	1	1
chrC01	44020720	44021295	BnaC01g33060.1D2	RLK	core	1	1	1	1	1	1	1	1	1	1	1	1	1	1	1	1	1	1	1	1	1	1	1	1	1	1	1	1	1	1	1	1	1	1	1	1	1	1	1	1	1	1	1	1
chrC01	44071734	44073386	BnaC01g33100.1D2	RLK	core	1	1	1	1	1	1	1	1	1	1	1	1	1	1	1	1	1	1	1	1	1	1	1	1	1	1	1	1	1	1	1	1	1	1	1	1	1	1	1	1	1	1	1	1
chrC01	44088771	44091808	BnaC01g33110.1D2	RLK	core	1	1	1	1	1	1	1	1	1	1	1	1	1	1	1	1	1	1	1	1	1	1	1	1	1	1	1	1	1	1	1	1	1	1	1	1	1	1	1	1	1	1	1	1
chrC01	44731740	44734511	BnaC01g33680.1D2	RLK	variable	1	1	1	1	1	1	0	1	1	1	1	1	1	1	1	1	1	1	1	1	1	1	1	1	1	1	1	1	1	1	1	1	1	1	0	1	1	1	1	1	1	1	1	1
chrC01	45895858	45898761	BnaC01g34580.1D2	RLK	variable	0	1	1	1	0	1	0	0	1	0	1	1	1	1	1	1	1	1	1	0	1	0	1	1	1	1	1	1	1	1	1	1	1	1	0	1	0	1	0	1	1	1	0	1
chrC01	46017810	46020712	BnaC01g34820.1D2	RLK	variable	1	1	1	1	0	1	0	1	1	0	1	1	1	1	1	1	1	1	1	1	1	0	1	1	1	1	1	1	1	1	1	1	1	1	1	1	1	1	1	1	1	1	1	1
chrC01	46035478	46037868	BnaC01g34860.1D2	RLK	variable	0	1	1	1	0	1	0	1	1	0	1	1	1	1	1	1	1	1	1	1	1	0	1	1	1	1	1	1	1	1	1	1	1	1	1	1	1	1	1	1	1	1	1	1
chrC01	47027699	47029765	BnaC01g36050.1D2	RLK	variable	1	1	1	1	1	1	1	1	1	1	1	0	1	1	1	1	1	1	1	0	1	1	1	1	1	1	1	1	1	1	1	1	1	0	1	1	1	1	1	1	1	1	1	1
chrC02	93295	95262	BnaC02g00250.1D2	RLK	core	1	1	1	1	1	1	1	1	1	1	1	1	1	1	1	1	1	1	1	1	1	1	1	1	1	1	1	1	1	1	1	1	1	1	1	1	1	1	1	1	1	1	1	1
chrC02	146017	149172	BnaC02g00360.1D2	RLK	core	1	1	1	1	1	1	1	1	1	1	1	1	1	1	1	1	1	1	1	1	1	1	1	1	1	1	1	1	1	1	1	1	1	1	1	1	1	1	1	1	1	1	1	1
chrC02	757927	759243	BnaC02g01510.1D2	RLK	core	1	1	1	1	1	1	1	1	1	1	1	1	1	1	1	1	1	1	1	1	1	1	1	1	1	1	1	1	1	1	1	1	1	1	1	1	1	1	1	1	1	1	1	1
chrC02	1732582	1735337	BnaC02g03410.1D2	RLK	core	1	1	1	1	1	1	1	1	1	1	1	1	1	1	1	1	1	1	1	1	1	1	1	1	1	1	1	1	1	1	1	1	1	1	1	1	1	1	1	1	1	1	1	1
chrC02	2045741	2048669	BnaC02g03870.1D2	RLK	core	1	1	1	1	1	1	1	1	1	1	1	1	1	1	1	1	1	1	1	1	1	1	1	1	1	1	1	1	1	1	1	1	1	1	1	1	1	1	1	1	1	1	1	1
chrC02	2155134	2156405	BnaC02g03940.1D2	RLK	core	1	1	1	1	1	1	1	1	1	1	1	1	1	1	1	1	1	1	1	1	1	1	1	1	1	1	1	1	1	1	1	1	1	1	1	1	1	1	1	1	1	1	1	1
chrC02	2185456	2187534	BnaC02g03990.1D2	RLK	core	1	1	1	1	1	1	1	1	1	1	1	1	1	1	1	1	1	1	1	1	1	1	1	1	1	1	1	1	1	1	1	1	1	1	1	1	1	1	1	1	1	1	1	1
chrC02	3072392	3073711	BnaC02g05600.1D2	RLK	variable	1	1	1	1	1	1	1	1	1	1	1	1	1	1	1	1	1	1	1	1	1	1	1	1	1	1	1	1	1	1	1	1	1	1	1	1	1	1	1	1	1	1	0	1
chrC02	3574241	3576994	BnaC02g06250.1D2	RLP	core	2	2	2	2	2	2	2	2	2	2	2	2	2	2	2	2	2	2	2	2	2	2	2	2	2	2	2	2	2	2	2	2	2	2	2	2	2	2	2	2	2	2	2	2
chrC02	5079345	5081493	BnaC02g08640.1D2	RLK	variable	1	1	1	1	1	1	1	1	1	1	1	1	1	1	1	1	1	1	1	1	1	1	1	1	1	1	1	1	1	1	1	1	1	1	1	1	1	1	1	1	1	0	1	1
chrC02	5126836	5127853	BnaC02g08710.1D2	RLP	core	2	2	2	2	2	2	2	2	2	2	2	2	2	2	2	2	2	2	2	2	2	2	2	2	2	2	2	2	2	2	2	2	2	2	2	2	2	2	2	2	2	2	2	2
chrC02	5135170	5135976	BnaC02g08730.1D2	RLP	core	2	2	2	2	2	2	2	2	2	2	2	2	2	2	2	2	2	2	2	2	2	2	2	2	2	2	2	2	2	2	2	2	2	2	2	2	2	2	2	2	2	2	2	2
chrC02	5173053	5180187	BnaC02g08820.1D2	RLK	variable	1	1	1	1	1	1	1	1	1	1	1	1	1	1	1	1	1	1	1	1	1	1	1	1	1	1	1	1	1	1	0	1	1	1	1	1	1	1	1	1	1	0	1	1
chrC02	5631471	5632477	BnaC02g09390.1D2	NBS	variable	5	5	5	5	5	5	5	5	5	5	5	5	5	5	5	5	5	5	5	5	5	5	5	5	5	5	5	5	5	5	0	5	5	5	5	5	5	5	5	5	5	0	0	5
chrC02	5633832	5634041	BnaC02g09400.1D2	TX	variable	4	4	4	4	4	4	4	4	4	4	4	4	4	4	4	4	4	4	4	4	4	4	4	4	4	4	4	4	4	4	0	4	4	4	4	4	4	4	4	4	4	0	0	4
chrC02	5637754	5640818	BnaC02g09410.1D2	NL	variable	3	3	3	3	3	3	3	3	3	3	3	3	3	3	3	3	3	3	3	3	3	3	3	3	3	3	3	3	3	3	0	3	3	3	3	3	3	3	3	3	3	0	0	3
chrC02	7024450	7028673	BnaC02g11050.1D2	RLK	variable	1	1	1	1	1	1	1	1	1	1	1	1	1	1	1	1	1	1	1	1	1	1	1	1	1	1	1	1	1	1	1	1	1	1	1	1	1	1	1	1	1	0	1	1
chrC02	7354575	7356653	BnaC02g11350.1D2	RLK	core	1	1	1	1	1	1	1	1	1	1	1	1	1	1	1	1	1	1	1	1	1	1	1	1	1	1	1	1	1	1	1	1	1	1	1	1	1	1	1	1	1	1	1	1
chrC02	7733658	7734989	BnaC02g11750.1D2	RLK	core	1	1	1	1	1	1	1	1	1	1	1	1	1	1	1	1	1	1	1	1	1	1	1	1	1	1	1	1	1	1	1	1	1	1	1	1	1	1	1	1	1	1	1	1
chrC02	7736208	7739419	BnaC02g11760.1D2	RLK	core	1	1	1	1	1	1	1	1	1	1	1	1	1	1	1	1	1	1	1	1	1	1	1	1	1	1	1	1	1	1	1	1	1	1	1	1	1	1	1	1	1	1	1	1
chrC02	7750044	7752366	BnaC02g11810.1D2	RLK	variable	1	1	1	1	1	1	1	1	1	1	1	1	1	1	1	1	1	1	1	1	1	1	1	1	1	1	1	1	1	1	1	1	1	1	1	1	1	1	1	1	1	0	1	1
chrC02	10562207	10564491	BnaC02g13840.1D2	RLK	variable	1	1	1	1	1	1	1	1	1	1	1	1	1	1	1	1	1	1	1	1	1	1	1	1	1	1	1	1	1	1	0	1	0	1	1	1	1	1	1	1	1	0	1	1
chrC02	11363146	11366103	BnaC02g14300.1D2	RLK	variable	1	1	1	1	1	1	1	1	1	1	1	1	1	1	1	1	1	1	1	1	1	1	1	1	1	1	1	1	1	1	1	1	1	1	0	1	1	1	1	1	1	1	1	1
chrC02	11442210	11445035	BnaC02g14380.1D2	RLK	variable	1	1	1	1	1	1	1	1	1	1	1	1	1	1	1	1	1	1	1	1	1	1	1	1	1	1	1	1	1	1	1	1	0	1	0	1	1	1	1	1	1	1	1	1
chrC02	13161238	13164444	BnaC02g15510.1D2	RLK	core	1	1	1	1	1	1	1	1	1	1	1	1	1	1	1	1	1	1	1	1	1	1	1	1	1	1	1	1	1	1	1	1	1	1	1	1	1	1	1	1	1	1	1	1
chrC02	13172310	13175684	BnaC02g15520.1D2	RLK	variable	1	1	1	1	1	1	1	1	1	0	1	1	1	1	1	1	1	1	1	1	1	1	1	1	1	1	1	1	1	1	1	0	0	1	1	0	0	0	1	1	0	1	1	1
chrC02	13195287	13198376	BnaC02g15550.1D2	RLK	core	1	1	1	1	1	1	1	1	1	1	1	1	1	1	1	1	1	1	1	1	1	1	1	1	1	1	1	1	1	1	1	1	1	1	1	1	1	1	1	1	1	1	1	1
chrC02	13200966	13204252	BnaC02g15560.1D2	RLK	variable	1	1	1	1	1	1	1	1	1	1	1	1	1	1	1	1	1	1	1	1	1	1	1	1	1	1	1	1	1	1	1	1	1	1	1	1	1	1	1	1	1	1	1	1
chrC02	15254393	15257170	BnaC02g17220.1D2	OTHER	variable	10	10	10	10	10	10	10	10	10	10	10	10	10	10	10	10	10	10	10	10	10	10	10	10	10	10	10	10	10	10	10	10	10	10	0	10	10	10	10	10	10	10	10	10
chrC02	15507240	15508433	BnaC02g17480.1D2	RLK	variable	1	1	1	1	1	1	1	1	1	1	1	1	1	1	1	1	1	1	1	1	1	1	1	1	1	1	1	1	1	1	1	1	0	1	1	1	1	1	1	1	1	1	1	1
chrC02	15512350	15514915	BnaC02g17490.1D2	RLK	core	1	1	1	1	1	1	1	1	1	1	1	1	1	1	1	1	1	1	1	1	1	1	1	1	1	1	1	1	1	1	1	1	1	1	1	1	1	1	1	1	1	1	1	1
chrC02	15526175	15528321	BnaC02g17510.1D2	RLK	core	1	1	1	1	1	1	1	1	1	1	1	1	1	1	1	1	1	1	1	1	1	1	1	1	1	1	1	1	1	1	1	1	1	1	1	1	1	1	1	1	1	1	1	1
chrC02	15612177	15614238	BnaC02g17620.1D2	RLK	core	1	1	1	1	1	1	1	1	1	1	1	1	1	1	1	1	1	1	1	1	1	1	1	1	1	1	1	1	1	1	1	1	1	1	1	1	1	1	1	1	1	1	1	1
chrC02	15631776	15633774	BnaC02g17640.1D2	RLK	core	1	1	1	1	1	1	1	1	1	1	1	1	1	1	1	1	1	1	1	1	1	1	1	1	1	1	1	1	1	1	1	1	1	1	1	1	1	1	1	1	1	1	1	1
chrC02	16396362	16397689	BnaC02g18090.1D2	RLK	core	1	1	1	1	1	1	1	1	1	1	1	1	1	1	1	1	1	1	1	1	1	1	1	1	1	1	1	1	1	1	1	1	1	1	1	1	1	1	1	1	1	1	1	1
chrC02	16490124	16492286	BnaC02g18180.1D2	RLP	variable	2	2	2	2	2	2	2	2	2	2	2	2	2	2	2	2	2	2	2	2	2	2	2	2	2	2	2	2	2	2	2	2	0	2	0	2	2	2	2	2	2	2	2	2
chrC02	16973440	16974729	BnaC02g18480.1D2	RLK	variable	1	1	1	1	1	1	1	1	1	1	1	1	1	1	1	1	1	1	1	1	1	1	1	1	1	1	1	1	1	1	1	1	1	1	0	0	1	1	0	1	1	0	1	1
chrC02	17888009	17889904	BnaC02g18850.1D2	RLK	core	1	1	1	1	1	1	1	1	1	1	1	1	1	1	1	1	1	1	1	1	1	1	1	1	1	1	1	1	1	1	1	1	1	1	1	1	1	1	1	1	1	1	1	1
chrC02	18502961	18503842	BnaC02g18990.1D2	NBS	variable	5	5	5	5	5	5	5	5	5	5	5	5	5	5	5	5	5	5	5	5	5	5	5	5	5	5	5	5	5	5	5	5	5	5	0	5	5	5	5	5	5	0	5	5
chrC02	19570356	19571903	BnaC02g19600.1D2	RLK	variable	1	1	1	1	1	1	1	1	1	1	1	1	1	1	1	1	1	1	1	1	1	1	1	1	1	1	1	1	1	1	1	1	1	1	0	1	1	1	1	1	1	1	1	1
chrC02	20712732	20714794	BnaC02g20280.1D2	RLK	variable	1	1	1	1	1	1	1	1	1	1	1	1	1	1	1	1	1	1	1	1	1	1	1	1	1	1	1	1	1	1	1	1	1	1	0	1	1	1	1	1	1	1	1	1
chrC02	20896496	20899756	BnaC02g20350.1D2	RLP	core	2	2	2	2	2	2	2	2	2	2	2	2	2	2	2	2	2	2	2	2	2	2	2	2	2	2	2	2	2	2	2	2	2	2	2	2	2	2	2	2	2	2	2	2
chrC02	20955402	20957721	BnaC02g20400.1D2	RLK	variable	1	1	1	1	1	1	1	1	1	1	1	1	1	1	1	1	1	1	1	1	1	1	1	1	1	1	1	1	1	1	1	1	1	1	0	1	1	1	1	1	1	1	1	1
chrC02	21032786	21034587	BnaC02g20500.1D2	RLK	variable	1	1	1	1	1	1	1	1	1	1	1	1	1	1	1	1	1	1	1	1	1	1	1	1	1	1	1	1	1	1	1	1	1	1	0	1	1	1	1	1	1	1	1	1
chrC02	23445120	23448353	BnaC02g21730.1D2	RLK	variable	1	1	1	1	1	1	1	1	1	1	1	1	1	1	1	1	1	1	1	1	1	1	1	0	1	1	1	1	1	1	1	1	1	1	0	1	1	1	1	1	1	0	1	1
chrC02	23862128	23864796	BnaC02g21930.1D2	TNL	variable	6	6	6	6	6	6	6	6	6	6	6	6	6	6	6	6	6	6	6	6	6	6	6	6	6	6	6	6	6	6	6	6	6	6	0	6	6	6	6	6	6	0	6	6
chrC02	23864823	23865059	BnaC02g21940.1D2	TX	variable	4	4	4	4	4	4	4	4	4	4	4	4	4	4	4	4	4	4	4	4	4	4	4	4	4	4	4	4	4	4	4	4	4	4	0	4	4	4	4	4	4	0	4	4
chrC02	23883955	23885187	BnaC02g21970.1D2	TX	variable	4	4	4	4	4	4	4	4	4	4	4	4	4	4	4	4	4	4	4	4	4	4	4	4	4	4	4	4	4	4	4	4	4	4	0	4	4	4	4	4	4	0	4	4
chrC02	23885911	23886871	BnaC02g21980.1D2	NBS	variable	5	5	5	5	5	5	5	5	5	5	5	5	5	5	5	5	5	5	5	5	5	5	5	5	5	5	5	5	5	5	5	5	5	5	0	5	5	5	5	5	5	0	5	5
chrC02	25597900	25599979	BnaC02g23040.1D2	RLK	variable	1	1	1	1	1	1	1	1	1	1	1	1	1	1	1	1	1	1	1	1	1	1	1	1	1	1	1	1	1	1	1	1	1	1	0	1	1	1	1	1	1	1	1	1
chrC02	27059494	27061538	BnaC02g24260.1D2	RLK	variable	1	1	1	1	1	1	1	1	1	1	1	1	1	1	1	1	1	1	1	1	1	1	1	1	1	1	1	1	1	1	1	1	1	1	0	1	1	1	1	1	1	1	1	1
chrC02	28513930	28516044	BnaC02g25100.1D2	RLK	core	1	1	1	1	1	1	1	1	1	1	1	1	1	1	1	1	1	1	1	1	1	1	1	1	1	1	1	1	1	1	1	1	1	1	1	1	1	1	1	1	1	1	1	1
chrC02	30023739	30029654	BnaC02g26030.1D2	RLK	core	1	1	1	1	1	1	1	1	1	1	1	1	1	1	1	1	1	1	1	1	1	1	1	1	1	1	1	1	1	1	1	1	1	1	1	1	1	1	1	1	1	1	1	1
chrC02	30035005	30037211	BnaC02g26050.1D2	RLK	variable	1	1	1	1	1	1	1	1	1	1	1	1	1	1	1	1	1	1	1	1	1	1	1	1	1	1	1	1	1	1	1	1	1	1	0	1	1	1	1	1	1	0	1	1
chrC02	30053669	30055696	BnaC02g26100.1D2	RLK	variable	1	1	1	1	1	1	1	1	1	1	1	1	1	1	1	1	1	1	1	1	1	1	1	1	1	1	1	1	1	1	1	1	1	1	1	1	1	1	1	1	1	0	1	1
chrC02	31139037	31141019	BnaC02g26620.1D2	RLK	variable	1	1	1	1	1	1	1	1	1	1	1	1	1	1	1	1	1	1	1	1	1	1	1	1	1	1	1	1	1	1	1	1	1	1	0	1	1	1	1	1	1	0	1	1
chrC02	35028561	35030585	BnaC02g27980.1D2	RLK	variable	1	1	1	1	1	1	1	1	1	1	1	1	1	1	1	1	1	1	1	1	1	1	1	1	1	1	1	1	1	1	1	1	1	1	1	1	1	1	1	1	1	0	1	1
chrC02	39291880	39293991	BnaC02g28820.1D2	RLK	variable	1	1	1	1	1	1	1	1	1	1	1	1	1	1	1	1	1	1	1	1	1	1	1	1	1	1	1	1	1	1	1	1	1	1	0	1	0	1	0	1	1	0	1	1
chrC02	41373901	41378257	BnaC02g29700.1D2	TNL	core	6	6	6	6	6	6	6	6	6	6	6	6	6	6	6	6	6	6	6	6	6	6	6	6	6	6	6	6	6	6	6	6	6	6	6	6	6	6	6	6	6	6	6	6
chrC02	41406497	41406976	BnaC02g29710.1D2	TX	variable	4	4	4	4	4	4	4	4	4	4	4	4	4	4	4	4	0	4	4	4	4	4	4	4	4	4	4	4	4	4	4	4	4	4	0	4	4	4	4	4	4	0	4	4
chrC02	41418918	41422908	BnaC02g29720.1D2	NL	core	3	3	3	3	3	3	3	3	3	3	3	3	3	3	3	3	3	3	3	3	3	3	3	3	3	3	3	3	3	3	3	3	3	3	3	3	3	3	3	3	3	3	3	3
chrC02	41423983	41424435	BnaC02g29730.1D2	TX	variable	4	4	4	4	4	4	4	4	4	4	4	4	4	4	4	4	4	4	4	4	4	4	4	4	4	4	4	4	4	4	4	4	4	4	4	4	4	4	4	4	4	0	4	4
chrC02	41713176	41714888	BnaC02g29790.1D2	RLK	variable	1	1	1	1	1	1	1	1	1	1	1	1	1	1	1	1	1	1	1	1	1	1	1	1	1	1	1	1	1	1	1	1	1	1	0	1	1	1	1	1	1	1	1	1
chrC02	41724757	41725917	BnaC02g29800.1D2	RLP	variable	2	2	2	2	2	2	2	2	2	2	2	2	2	2	2	2	2	2	2	2	2	2	2	2	2	2	2	2	2	2	2	2	2	2	0	2	2	2	2	2	2	0	2	2
chrC02	41859157	41859824	BnaC02g29850.1D2	TX	variable	4	4	0	4	4	4	4	4	4	4	4	4	4	4	4	4	0	4	4	4	4	4	4	4	4	4	4	4	4	4	4	4	4	4	0	4	4	4	4	4	4	0	4	4
chrC02	41861081	41861554	BnaC02g29860.1D2	TX	variable	4	4	4	4	4	4	4	4	4	4	4	4	4	4	4	4	4	4	4	4	4	4	4	4	4	4	4	4	4	4	4	4	4	4	4	4	4	4	4	4	4	0	4	4
chrC02	41968080	41973603	BnaC02g29900.1D2	RLK	core	1	1	1	1	1	1	1	1	1	1	1	1	1	1	1	1	1	1	1	1	1	1	1	1	1	1	1	1	1	1	1	1	1	1	1	1	1	1	1	1	1	1	1	1
chrC02	42340776	42341690	BnaC02g30020.1D2	TX	core	4	4	4	4	4	4	4	4	4	4	4	4	4	4	4	4	4	4	4	4	4	4	4	4	4	4	4	4	4	4	4	4	4	4	4	4	4	4	4	4	4	4	4	4
chrC02	42343368	42344333	BnaC02g30040.1D2	NBS	variable	5	5	5	5	5	5	5	5	5	5	5	5	5	5	5	5	5	5	5	5	5	5	5	5	5	5	5	5	5	5	5	5	5	5	0	5	5	5	5	5	5	5	5	5
chrC02	42495712	42496855	BnaC02g30110.1D2	TX	variable	4	4	4	4	4	4	4	4	4	4	4	4	4	4	4	4	4	4	4	4	4	4	4	4	4	4	4	4	4	4	4	4	4	4	0	4	4	4	4	4	4	0	4	4
chrC02	42498562	42501876	BnaC02g30120.1D2	TNL	variable	6	6	6	6	6	6	6	6	6	6	6	6	6	6	6	6	6	6	6	6	6	6	6	6	6	6	6	6	6	6	6	6	6	6	0	6	6	6	6	6	6	0	6	6
chrC02	42509663	42511531	BnaC02g30130.1D2	NBS	core	5	5	5	5	5	5	5	5	5	5	5	5	5	5	5	5	5	5	5	5	5	5	5	5	5	5	5	5	5	5	5	5	5	5	5	5	5	5	5	5	5	5	5	5
chrC02	43176671	43177984	BnaC02g30420.1D2	RLK	variable	1	1	1	1	1	1	1	1	1	1	1	1	1	1	1	1	1	1	1	1	1	1	1	1	1	1	1	1	1	1	1	1	1	1	1	1	1	1	1	1	1	0	1	1
chrC02	43195260	43198439	BnaC02g30430.1D2	RLK	core	1	1	1	1	1	1	1	1	1	1	1	1	1	1	1	1	1	1	1	1	1	1	1	1	1	1	1	1	1	1	1	1	1	1	1	1	1	1	1	1	1	1	1	1
chrC02	43681646	43684214	BnaC02g30660.1D2	RLK	variable	1	1	1	1	1	1	1	1	1	1	1	1	1	1	1	1	1	1	1	1	1	1	1	1	1	1	1	1	1	1	1	1	1	1	0	1	1	1	1	1	1	0	1	1
chrC02	44223797	44226040	BnaC02g30900.1D2	RLP	variable	2	2	2	2	0	2	0	2	2	2	2	2	2	2	0	2	2	2	0	2	0	2	2	2	2	2	2	2	2	2	2	2	2	2	0	2	2	2	2	2	2	0	2	2
chrC02	44685567	44688665	BnaC02g31140.1D2	RLK	variable	1	1	1	1	1	1	1	1	1	1	1	1	1	1	1	1	1	1	1	1	1	1	1	1	1	1	1	1	1	1	1	1	1	1	1	1	1	1	1	1	1	0	1	1
chrC02	45406760	45407884	BnaC02g31500.1D2	CN	core	8	8	8	8	8	8	8	8	8	8	8	8	8	8	8	8	8	8	8	8	8	8	8	8	8	8	8	8	8	8	8	8	8	8	8	8	8	8	8	8	8	8	8	8
chrC02	47119105	47121981	BnaC02g32950.1D2	RLK	variable	1	1	1	1	1	1	1	1	1	1	1	1	1	1	1	1	1	1	1	1	1	1	1	1	1	1	1	1	1	1	1	1	1	1	1	1	1	1	1	1	1	0	1	1
chrC02	47744243	47747059	BnaC02g33190.1D2	RLK	variable	1	1	1	1	1	1	1	1	1	1	1	1	1	1	1	1	1	1	1	1	1	1	1	1	1	1	1	1	1	1	1	1	1	1	1	1	1	1	1	1	1	0	1	1
chrC02	48543652	48544146	BnaC02g33660.1D2	TX	variable	4	4	4	4	4	4	4	4	4	4	4	4	4	4	4	4	4	4	4	4	4	4	4	4	4	4	4	4	4	4	4	4	0	4	4	0	0	4	4	4	4	0	0	4
chrC02	48599277	48599780	BnaC02g33680.1D2	OTHER	core	10	10	10	10	10	10	10	10	10	10	10	10	10	10	10	10	10	10	10	10	10	10	10	10	10	10	10	10	10	10	10	10	10	10	10	10	10	10	10	10	10	10	10	10
chrC02	50153874	50154259	BnaC02g34440.1D2	TX	variable	0	4	0	0	0	4	0	0	0	0	0	0	4	0	4	0	0	4	0	0	4	0	0	4	0	0	4	0	0	4	4	4	4	0	0	4	4	0	4	4	4	0	4	0
chrC02	50429022	50430770	BnaC02g34610.1D2	RLK	variable	1	1	1	1	1	1	1	1	1	1	1	1	1	1	1	1	1	1	1	1	1	1	1	1	1	1	1	1	1	1	1	1	1	1	1	1	1	1	1	1	1	0	1	1
chrC02	50597255	50599138	BnaC02g34790.1D2	RLK	variable	1	1	1	1	1	1	1	1	1	1	1	1	1	1	1	1	1	1	1	1	1	1	1	1	1	1	1	1	1	1	1	1	1	1	1	1	1	1	1	1	1	0	1	1
chrC02	51569530	51571254	BnaC02g35430.1D2	RLK	core	1	1	1	1	1	1	1	1	1	1	1	1	1	1	1	1	1	1	1	1	1	1	1	1	1	1	1	1	1	1	1	1	1	1	1	1	1	1	1	1	1	1	1	1
chrC02	52988383	52990613	BnaC02g36600.1D2	RLK	variable	1	1	1	1	1	1	1	1	1	1	1	1	1	1	1	1	1	1	1	1	1	1	1	1	1	1	1	1	1	1	1	1	1	1	1	0	1	1	1	1	1	1	1	1
chrC02	53788567	53791516	BnaC02g37300.1D2	RLK	variable	1	1	1	1	1	1	1	1	1	1	1	1	1	1	1	1	1	1	1	1	1	1	1	1	1	1	1	1	1	1	1	1	1	1	0	1	1	1	1	1	1	1	1	1
chrC02	56560604	56561953	BnaC02g39460.1D2	RLK	core	1	1	1	1	1	1	1	1	1	1	1	1	1	1	1	1	1	1	1	1	1	1	1	1	1	1	1	1	1	1	1	1	1	1	1	1	1	1	1	1	1	1	1	1
chrC02	57397950	57399917	BnaC02g40460.1D2	RLK	core	1	1	1	1	1	1	1	1	1	1	1	1	1	1	1	1	1	1	1	1	1	1	1	1	1	1	1	1	1	1	1	1	1	1	1	1	1	1	1	1	1	1	1	1
chrC02	57402001	57403995	BnaC02g40480.1D2	RLK	core	1	1	1	1	1	1	1	1	1	1	1	1	1	1	1	1	1	1	1	1	1	1	1	1	1	1	1	1	1	1	1	1	1	1	1	1	1	1	1	1	1	1	1	1
chrC03	111780	114186	BnaC03g00190.1D2	RLK	core	1	1	1	1	1	1	1	1	1	1	1	1	1	1	1	1	1	1	1	1	1	1	1	1	1	1	1	1	1	1	1	1	1	1	1	1	1	1	1	1	1	1	1	1
chrC03	123059	125140	BnaC03g00210.1D2	RLK	variable	1	1	1	1	1	1	1	0	1	1	1	1	1	1	1	1	1	0	1	1	1	1	1	1	1	0	1	1	1	1	1	1	1	0	1	1	1	1	1	1	1	1	1	1
chrC03	486667	488823	BnaC03g00890.1D2	RLK	variable	1	1	1	1	0	1	1	0	1	1	1	1	1	1	1	1	1	0	1	1	1	1	1	1	1	1	1	1	1	1	1	1	1	0	1	1	1	1	1	1	1	1	1	1
chrC03	1531262	1533044	BnaC03g02710.1D2	RLK	variable	1	1	1	1	0	1	1	0	1	1	1	1	1	1	1	1	0	1	1	1	1	1	1	1	1	0	1	1	1	1	0	1	1	0	1	1	1	1	1	1	1	1	1	1
chrC03	1965067	1968507	BnaC03g03570.1D2	RLK	variable	1	1	1	1	1	1	1	0	1	1	1	1	1	1	1	1	1	1	1	1	1	1	1	1	1	0	1	1	1	1	1	1	1	1	1	1	1	1	1	1	1	1	1	1
chrC03	2149230	2152586	BnaC03g03940.1D2	RLK	variable	1	1	1	1	1	1	1	0	1	1	1	1	1	1	1	1	1	0	1	1	1	1	1	1	1	0	1	1	1	1	1	1	1	0	1	1	1	1	1	1	1	1	1	1
chrC03	2172284	2174975	BnaC03g03960.1D2	RLK	variable	1	1	1	1	1	1	1	0	1	1	1	1	1	1	1	1	1	1	1	1	1	1	1	1	1	0	1	1	1	1	1	1	1	1	1	1	1	1	1	1	1	1	1	1
chrC03	2395928	2396224	BnaC03g04330.1D2	RLK	variable	1	1	1	1	0	1	1	1	1	1	1	1	1	1	1	1	1	1	1	1	1	1	1	1	1	1	1	1	1	1	1	1	1	1	1	1	1	1	1	1	1	1	1	1
chrC03	2657636	2659623	BnaC03g04820.1D2	RLK	variable	1	1	1	1	1	1	1	0	1	1	1	1	1	1	1	1	1	1	1	1	1	1	1	1	1	0	1	1	1	1	1	1	1	1	1	1	1	1	1	1	1	1	1	1
chrC03	3143812	3145128	BnaC03g05760.1D2	RLP	variable	2	2	2	2	2	2	2	2	2	2	2	2	2	2	2	2	2	2	2	2	2	2	2	2	2	2	2	2	2	2	2	2	2	2	2	2	0	2	2	2	2	2	2	2
chrC03	3623672	3627096	BnaC03g06710.1D2	RLK	core	1	1	1	1	1	1	1	1	1	1	1	1	1	1	1	1	1	1	1	1	1	1	1	1	1	1	1	1	1	1	1	1	1	1	1	1	1	1	1	1	1	1	1	1
chrC03	3813277	3814026	BnaC03g07040.1D2	RLP	variable	2	2	2	2	0	2	2	2	2	2	2	2	2	2	2	2	2	2	2	2	2	2	2	2	2	2	2	2	2	2	2	0	2	2	2	2	2	2	2	2	2	2	2	2
chrC03	4169890	4172042	BnaC03g07660.1D2	TNL	variable	6	6	6	6	0	6	6	6	6	6	6	0	6	6	6	6	0	0	6	6	6	6	6	6	6	0	6	6	6	6	0	6	6	6	6	6	0	0	6	6	6	0	0	6
chrC03	4173469	4176009	BnaC03g07670.1D2	TNL	variable	6	6	6	6	0	6	6	6	6	6	6	0	6	6	6	6	0	0	6	6	6	6	6	6	6	0	6	6	6	6	0	6	6	6	6	6	0	0	6	6	6	0	0	6
chrC03	4834952	4836322	BnaC03g08730.1D2	RLK	core	1	1	1	1	1	1	1	1	1	1	1	1	1	1	1	1	1	1	1	1	1	1	1	1	1	1	1	1	1	1	1	1	1	1	1	1	1	1	1	1	1	1	1	1
chrC03	5565199	5567219	BnaC03g09870.1D2	RLK	core	1	1	1	1	1	1	1	1	1	1	1	1	1	1	1	1	1	1	1	1	1	1	1	1	1	1	1	1	1	1	1	1	1	1	1	1	1	1	1	1	1	1	1	1
chrC03	5569003	5570692	BnaC03g09880.1D2	RLK	core	1	1	1	1	1	1	1	1	1	1	1	1	1	1	1	1	1	1	1	1	1	1	1	1	1	1	1	1	1	1	1	1	1	1	1	1	1	1	1	1	1	1	1	1
chrC03	5578666	5580669	BnaC03g09900.1D2	RLK	core	1	1	1	1	1	1	1	1	1	1	1	1	1	1	1	1	1	1	1	1	1	1	1	1	1	1	1	1	1	1	1	1	1	1	1	1	1	1	1	1	1	1	1	1
chrC03	5753457	5755268	BnaC03g10220.1D2	RLK	variable	1	1	1	1	1	1	1	1	1	1	0	1	1	1	1	1	1	1	1	1	1	1	1	1	1	1	1	1	1	1	1	1	1	1	1	1	1	1	1	1	1	1	1	1
chrC03	5790803	5792571	BnaC03g10290.1D2	RLK	variable	1	1	1	1	1	1	1	1	1	1	0	1	1	1	1	1	1	1	1	1	1	1	1	1	1	1	1	0	1	1	1	1	1	1	1	1	1	1	0	1	1	1	1	1
chrC03	6419446	6421492	BnaC03g11340.1D2	RLK	variable	1	1	1	1	1	1	1	0	1	1	0	1	1	1	0	1	1	1	1	1	1	1	1	1	1	1	0	0	1	0	1	1	1	1	1	1	1	1	1	1	1	1	1	1
chrC03	6446441	6448756	BnaC03g11420.1D2	RLK	core	1	1	1	1	1	1	1	1	1	1	1	1	1	1	1	1	1	1	1	1	1	1	1	1	1	1	1	1	1	1	1	1	1	1	1	1	1	1	1	1	1	1	1	1
chrC03	6864392	6866356	BnaC03g12120.1D2	RLK	core	1	1	1	1	1	1	1	1	1	1	1	1	1	1	1	1	1	1	1	1	1	1	1	1	1	1	1	1	1	1	1	1	1	1	1	1	1	1	1	1	1	1	1	1
chrC03	7481225	7483503	BnaC03g13010.1D2	RLK	variable	1	1	1	1	1	1	1	1	1	1	1	1	1	1	1	1	1	1	1	1	1	1	1	1	1	1	1	1	1	1	1	1	1	1	1	1	1	1	1	1	1	1	1	1
chrC03	7568019	7570541	BnaC03g13080.1D2	RLK	core	1	1	1	1	1	1	1	1	1	1	1	1	1	1	1	1	1	1	1	1	1	1	1	1	1	1	1	1	1	1	1	1	1	1	1	1	1	1	1	1	1	1	1	1
chrC03	8711476	8713299	BnaC03g14210.1D2	RLK	variable	1	1	1	1	1	1	1	1	1	1	1	1	1	1	1	1	1	1	1	1	1	1	1	1	1	1	1	1	1	1	1	1	1	1	1	1	1	1	1	1	1	1	1	1
chrC03	9321510	9322778	BnaC03g14990.1D2	RLK	core	1	1	1	1	1	1	1	1	1	1	1	1	1	1	1	1	1	1	1	1	1	1	1	1	1	1	1	1	1	1	1	1	1	1	1	1	1	1	1	1	1	1	1	1
chrC03	9538518	9540560	BnaC03g15290.1D2	RLK	core	1	1	1	1	1	1	1	1	1	1	1	1	1	1	1	1	1	1	1	1	1	1	1	1	1	1	1	1	1	1	1	1	1	1	1	1	1	1	1	1	1	1	1	1
chrC03	9904063	9905997	BnaC03g15850.1D2	RLK	core	1	1	1	1	1	1	1	1	1	1	1	1	1	1	1	1	1	1	1	1	1	1	1	1	1	1	1	1	1	1	1	1	1	1	1	1	1	1	1	1	1	1	1	1
chrC03	10605881	10610025	BnaC03g16790.1D2	TNL	variable	6	6	6	6	6	6	6	6	6	6	6	6	6	6	6	6	6	6	6	6	6	6	6	6	6	6	6	6	6	6	6	6	6	6	6	6	6	6	0	6	6	6	6	6
chrC03	10950461	10953675	BnaC03g17210.1D2	RLK	variable	1	1	1	1	1	1	1	1	1	1	1	1	1	1	1	1	1	1	1	1	1	1	1	1	1	1	1	1	1	1	1	1	1	1	1	1	1	1	1	1	1	1	1	1
chrC03	11115362	11116342	BnaC03g17400.1D2	RLK	core	1	1	1	1	1	1	1	1	1	1	1	1	1	1	1	1	1	1	1	1	1	1	1	1	1	1	1	1	1	1	1	1	1	1	1	1	1	1	1	1	1	1	1	1
chrC03	11317418	11319280	BnaC03g17650.1D2	RLK	core	1	1	1	1	1	1	1	1	1	1	1	1	1	1	1	1	1	1	1	1	1	1	1	1	1	1	1	1	1	1	1	1	1	1	1	1	1	1	1	1	1	1	1	1
chrC03	11416222	11418336	BnaC03g17780.1D2	RLK	core	1	1	1	1	1	1	1	1	1	1	1	1	1	1	1	1	1	1	1	1	1	1	1	1	1	1	1	1	1	1	1	1	1	1	1	1	1	1	1	1	1	1	1	1
chrC03	11661724	11665368	BnaC03g17920.1D2	RLK	core	1	1	1	1	1	1	1	1	1	1	1	1	1	1	1	1	1	1	1	1	1	1	1	1	1	1	1	1	1	1	1	1	1	1	1	1	1	1	1	1	1	1	1	1
chrC03	11979303	11981330	BnaC03g18300.1D2	RLK	core	1	1	1	1	1	1	1	1	1	1	1	1	1	1	1	1	1	1	1	1	1	1	1	1	1	1	1	1	1	1	1	1	1	1	1	1	1	1	1	1	1	1	1	1
chrC03	12755259	12758770	BnaC03g19250.1D2	RLK	core	1	1	1	1	1	1	1	1	1	1	1	1	1	1	1	1	1	1	1	1	1	1	1	1	1	1	1	1	1	1	1	1	1	1	1	1	1	1	1	1	1	1	1	1
chrC03	12886604	12888898	BnaC03g19370.1D2	RLK	core	1	1	1	1	1	1	1	1	1	1	1	1	1	1	1	1	1	1	1	1	1	1	1	1	1	1	1	1	1	1	1	1	1	1	1	1	1	1	1	1	1	1	1	1
chrC03	13078362	13080815	BnaC03g19510.1D2	RLK	core	1	1	1	1	1	1	1	1	1	1	1	1	1	1	1	1	1	1	1	1	1	1	1	1	1	1	1	1	1	1	1	1	1	1	1	1	1	1	1	1	1	1	1	1
chrC03	15053268	15055230	BnaC03g21770.1D2	RLK	core	1	1	1	1	1	1	1	1	1	1	1	1	1	1	1	1	1	1	1	1	1	1	1	1	1	1	1	1	1	1	1	1	1	1	1	1	1	1	1	1	1	1	1	1
chrC03	15056208	15058175	BnaC03g21780.1D2	RLK	core	1	1	1	1	1	1	1	1	1	1	1	1	1	1	1	1	1	1	1	1	1	1	1	1	1	1	1	1	1	1	1	1	1	1	1	1	1	1	1	1	1	1	1	1
chrC03	17161145	17163619	BnaC03g24180.1D2	RLK	core	1	1	1	1	1	1	1	1	1	1	1	1	1	1	1	1	1	1	1	1	1	1	1	1	1	1	1	1	1	1	1	1	1	1	1	1	1	1	1	1	1	1	1	1
chrC03	17394021	17398370	BnaC03g24370.1D2	RLK	core	1	1	1	1	1	1	1	1	1	1	1	1	1	1	1	1	1	1	1	1	1	1	1	1	1	1	1	1	1	1	1	1	1	1	1	1	1	1	1	1	1	1	1	1
chrC03	17408117	17411290	BnaC03g24390.1D2	RLK	core	1	1	1	1	1	1	1	1	1	1	1	1	1	1	1	1	1	1	1	1	1	1	1	1	1	1	1	1	1	1	1	1	1	1	1	1	1	1	1	1	1	1	1	1
chrC03	19052062	19052907	BnaC03g25820.1D2	CN	core	8	8	8	8	8	8	8	8	8	8	8	8	8	8	8	8	8	8	8	8	8	8	8	8	8	8	8	8	8	8	8	8	8	8	8	8	8	8	8	8	8	8	8	8
chrC03	19053018	19053866	BnaC03g25830.1D2	NBS	core	5	5	5	5	5	5	5	5	5	5	5	5	5	5	5	5	5	5	5	5	5	5	5	5	5	5	5	5	5	5	5	5	5	5	5	5	5	5	5	5	5	5	5	5
chrC03	19164107	19167875	BnaC03g25970.1D2	OTHER	variable	10	10	10	10	10	10	10	10	10	10	10	10	10	10	10	10	10	10	10	10	10	10	10	10	10	10	10	10	10	10	10	10	10	10	10	10	10	10	10	10	10	0	10	10
chrC03	20172904	20176079	BnaC03g26780.1D2	NL	core	3	3	3	3	3	3	3	3	3	3	3	3	3	3	3	3	3	3	3	3	3	3	3	3	3	3	3	3	3	3	3	3	3	3	3	3	3	3	3	3	3	3	3	3
chrC03	20282588	20286280	BnaC03g26910.1D2	RLK	core	1	1	1	1	1	1	1	1	1	1	1	1	1	1	1	1	1	1	1	1	1	1	1	1	1	1	1	1	1	1	1	1	1	1	1	1	1	1	1	1	1	1	1	1
chrC03	21005694	21008037	BnaC03g27570.1D2	RLK	core	1	1	1	1	1	1	1	1	1	1	1	1	1	1	1	1	1	1	1	1	1	1	1	1	1	1	1	1	1	1	1	1	1	1	1	1	1	1	1	1	1	1	1	1
chrC03	21017495	21019522	BnaC03g27590.1D2	RLK	core	1	1	1	1	1	1	1	1	1	1	1	1	1	1	1	1	1	1	1	1	1	1	1	1	1	1	1	1	1	1	1	1	1	1	1	1	1	1	1	1	1	1	1	1
chrC03	21151924	21153314	BnaC03g27690.1D2	RLK	variable	1	1	1	1	1	1	1	1	1	1	1	1	1	1	1	1	1	1	1	1	1	1	1	1	1	1	1	1	1	1	1	1	1	1	0	1	0	1	1	1	1	1	1	1
chrC03	21245804	21247492	BnaC03g27790.1D2	RLK	core	1	1	1	1	1	1	1	1	1	1	1	1	1	1	1	1	1	1	1	1	1	1	1	1	1	1	1	1	1	1	1	1	1	1	1	1	1	1	1	1	1	1	1	1
chrC03	22158664	22164864	BnaC03g29080.1D2	RLK	core	1	1	1	1	1	1	1	1	1	1	1	1	1	1	1	1	1	1	1	1	1	1	1	1	1	1	1	1	1	1	1	1	1	1	1	1	1	1	1	1	1	1	1	1
chrC03	22227265	22228407	BnaC03g29180.1D2	RLK	core	1	1	1	1	1	1	1	1	1	1	1	1	1	1	1	1	1	1	1	1	1	1	1	1	1	1	1	1	1	1	1	1	1	1	1	1	1	1	1	1	1	1	1	1
chrC03	22566091	22569166	BnaC03g29800.1D2	RLK	core	1	1	1	1	1	1	1	1	1	1	1	1	1	1	1	1	1	1	1	1	1	1	1	1	1	1	1	1	1	1	1	1	1	1	1	1	1	1	1	1	1	1	1	1
chrC03	22594007	22596732	BnaC03g29850.1D2	RLP	core	2	2	2	2	2	2	2	2	2	2	2	2	2	2	2	2	2	2	2	2	2	2	2	2	2	2	2	2	2	2	2	2	2	2	2	2	2	2	2	2	2	2	2	2
chrC03	23714018	23714713	BnaC03g31370.1D2	RLP	core	2	2	2	2	2	2	2	2	2	2	2	2	2	2	2	2	2	2	2	2	2	2	2	2	2	2	2	2	2	2	2	2	2	2	2	2	2	2	2	2	2	2	2	2
chrC03	29444862	29447046	BnaC03g37300.1D2	RLK	core	1	1	1	1	1	1	1	1	1	1	1	1	1	1	1	1	1	1	1	1	1	1	1	1	1	1	1	1	1	1	1	1	1	1	1	1	1	1	1	1	1	1	1	1
chrC03	29558368	29560579	BnaC03g37400.1D2	RLK	core	1	1	1	1	1	1	1	1	1	1	1	1	1	1	1	1	1	1	1	1	1	1	1	1	1	1	1	1	1	1	1	1	1	1	1	1	1	1	1	1	1	1	1	1
chrC03	30036465	30038686	BnaC03g37830.1D2	RLK	core	1	1	1	1	1	1	1	1	1	1	1	1	1	1	1	1	1	1	1	1	1	1	1	1	1	1	1	1	1	1	1	1	1	1	1	1	1	1	1	1	1	1	1	1
chrC03	31994521	31995669	BnaC03g38910.1D2	RLP	core	2	2	2	2	2	2	2	2	2	2	2	2	2	2	2	2	2	2	2	2	2	2	2	2	2	2	2	2	2	2	2	2	2	2	2	2	2	2	2	2	2	2	2	2
chrC03	33270116	33273583	BnaC03g39710.1D2	CNL	core	7	7	7	7	7	7	7	7	7	7	7	7	7	7	7	7	7	7	7	7	7	7	7	7	7	7	7	7	7	7	7	7	7	7	7	7	7	7	7	7	7	7	7	7
chrC03	33360178	33360387	BnaC03g39830.1D2	TX	variable	4	4	4	4	4	4	4	4	4	4	4	4	4	4	4	4	4	4	4	4	4	4	4	4	4	4	4	4	4	4	0	4	4	4	4	4	4	4	4	4	4	0	0	4
chrC03	33361742	33362748	BnaC03g39840.1D2	NBS	variable	5	5	5	5	5	5	5	5	5	5	5	5	5	5	5	5	5	5	5	5	5	5	5	5	5	5	5	5	5	5	0	5	5	5	5	5	5	5	5	5	5	0	0	5
chrC03	33567159	33569330	BnaC03g40010.1D2	RLK	core	1	1	1	1	1	1	1	1	1	1	1	1	1	1	1	1	1	1	1	1	1	1	1	1	1	1	1	1	1	1	1	1	1	1	1	1	1	1	1	1	1	1	1	1
chrC03	33993989	33996866	BnaC03g40420.1D2	RLK	core	1	1	1	1	1	1	1	1	1	1	1	1	1	1	1	1	1	1	1	1	1	1	1	1	1	1	1	1	1	1	1	1	1	1	1	1	1	1	1	1	1	1	1	1
chrC03	34014000	34014917	BnaC03g40440.1D2	NBS	core	5	5	5	5	5	5	5	5	5	5	5	5	5	5	5	5	5	5	5	5	5	5	5	5	5	5	5	5	5	5	5	5	5	5	5	5	5	5	5	5	5	5	5	5
chrC03	34745808	34748894	BnaC03g40910.1D2	RLK	core	1	1	1	1	1	1	1	1	1	1	1	1	1	1	1	1	1	1	1	1	1	1	1	1	1	1	1	1	1	1	1	1	1	1	1	1	1	1	1	1	1	1	1	1
chrC03	35929191	35929640	BnaC03g41810.1D2	TX	core	4	4	4	4	4	4	4	4	4	4	4	4	4	4	4	4	4	4	4	4	4	4	4	4	4	4	4	4	4	4	4	4	4	4	4	4	4	4	4	4	4	4	4	4
chrC03	36700924	36704270	BnaC03g42310.1D2	CNL	core	7	7	7	7	7	7	7	7	7	7	7	7	7	7	7	7	7	7	7	7	7	7	7	7	7	7	7	7	7	7	7	7	7	7	7	7	7	7	7	7	7	7	7	7
chrC03	36713822	36714307	BnaC03g42330.1D2	TX	core	4	4	4	4	4	4	4	4	4	4	4	4	4	4	4	4	4	4	4	4	4	4	4	4	4	4	4	4	4	4	4	4	4	4	4	4	4	4	4	4	4	4	4	4
chrC03	36754980	36757816	BnaC03g42350.1D2	NL	core	3	3	3	3	3	3	3	3	3	3	3	3	3	3	3	3	3	3	3	3	3	3	3	3	3	3	3	3	3	3	3	3	3	3	3	3	3	3	3	3	3	3	3	3
chrC03	37128730	37131903	BnaC03g42700.1D2	RLK	core	1	1	1	1	1	1	1	1	1	1	1	1	1	1	1	1	1	1	1	1	1	1	1	1	1	1	1	1	1	1	1	1	1	1	1	1	1	1	1	1	1	1	1	1
chrC03	40440831	40443548	BnaC03g45700.1D2	RLK	core	1	1	1	1	1	1	1	1	1	1	1	1	1	1	1	1	1	1	1	1	1	1	1	1	1	1	1	1	1	1	1	1	1	1	1	1	1	1	1	1	1	1	1	1
chrC03	40998417	41000408	BnaC03g46080.1D2	RLK	core	1	1	1	1	1	1	1	1	1	1	1	1	1	1	1	1	1	1	1	1	1	1	1	1	1	1	1	1	1	1	1	1	1	1	1	1	1	1	1	1	1	1	1	1
chrC03	41696930	41702374	BnaC03g46610.1D2	RLK	core	1	1	1	1	1	1	1	1	1	1	1	1	1	1	1	1	1	1	1	1	1	1	1	1	1	1	1	1	1	1	1	1	1	1	1	1	1	1	1	1	1	1	1	1
chrC03	42824648	42825866	BnaC03g47190.1D2	RLK	variable	1	1	1	1	1	1	1	1	1	1	1	1	1	1	1	1	1	1	1	1	1	1	1	1	1	1	1	1	1	1	1	0	1	1	1	1	1	1	1	1	1	1	1	1
chrC03	45829184	45830476	BnaC03g48210.1D2	RLK	core	1	1	1	1	1	1	1	1	1	1	1	1	1	1	1	1	1	1	1	1	1	1	1	1	1	1	1	1	1	1	1	1	1	1	1	1	1	1	1	1	1	1	1	1
chrC03	51888401	51890323	BnaC03g49690.1D2	RLK	core	1	1	1	1	1	1	1	1	1	1	1	1	1	1	1	1	1	1	1	1	1	1	1	1	1	1	1	1	1	1	1	1	1	1	1	1	1	1	1	1	1	1	1	1
chrC03	51921148	51922839	BnaC03g49730.1D2	RLK	core	1	1	1	1	1	1	1	1	1	1	1	1	1	1	1	1	1	1	1	1	1	1	1	1	1	1	1	1	1	1	1	1	1	1	1	1	1	1	1	1	1	1	1	1
chrC03	51924027	51926117	BnaC03g49740.1D2	RLK	core	1	1	1	1	1	1	1	1	1	1	1	1	1	1	1	1	1	1	1	1	1	1	1	1	1	1	1	1	1	1	1	1	1	1	1	1	1	1	1	1	1	1	1	1
chrC03	52645679	52648183	BnaC03g50080.1D2	RLK	core	1	1	1	1	1	1	1	1	1	1	1	1	1	1	1	1	1	1	1	1	1	1	1	1	1	1	1	1	1	1	1	1	1	1	1	1	1	1	1	1	1	1	1	1
chrC03	52667481	52671379	BnaC03g50100.1D2	RLK	core	1	1	1	1	1	1	1	1	1	1	1	1	1	1	1	1	1	1	1	1	1	1	1	1	1	1	1	1	1	1	1	1	1	1	1	1	1	1	1	1	1	1	1	1
chrC03	53372159	53374146	BnaC03g50410.1D2	RLK	core	1	1	1	1	1	1	1	1	1	1	1	1	1	1	1	1	1	1	1	1	1	1	1	1	1	1	1	1	1	1	1	1	1	1	1	1	1	1	1	1	1	1	1	1
chrC03	53382287	53385641	BnaC03g50430.1D2	RLK	core	1	1	1	1	1	1	1	1	1	1	1	1	1	1	1	1	1	1	1	1	1	1	1	1	1	1	1	1	1	1	1	1	1	1	1	1	1	1	1	1	1	1	1	1
chrC03	54470458	54473211	BnaC03g51310.1D2	RLK	core	1	1	1	1	1	1	1	1	1	1	1	1	1	1	1	1	1	1	1	1	1	1	1	1	1	1	1	1	1	1	1	1	1	1	1	1	1	1	1	1	1	1	1	1
chrC03	56901777	56904850	BnaC03g52950.1D2	RLK	core	1	1	1	1	1	1	1	1	1	1	1	1	1	1	1	1	1	1	1	1	1	1	1	1	1	1	1	1	1	1	1	1	1	1	1	1	1	1	1	1	1	1	1	1
chrC03	57112106	57113653	BnaC03g53230.1D2	RLK	core	1	1	1	1	1	1	1	1	1	1	1	1	1	1	1	1	1	1	1	1	1	1	1	1	1	1	1	1	1	1	1	1	1	1	1	1	1	1	1	1	1	1	1	1
chrC03	58333712	58336021	BnaC03g54190.1D2	RLK	variable	1	1	1	1	1	1	1	1	1	1	1	1	1	1	1	1	1	1	1	1	1	1	1	1	1	1	1	1	1	1	1	1	1	1	1	1	1	1	1	1	1	1	1	1
chrC03	58775743	58778316	BnaC03g54650.1D2	RLK	core	1	1	1	1	1	1	1	1	1	1	1	1	1	1	1	1	1	1	1	1	1	1	1	1	1	1	1	1	1	1	1	1	1	1	1	1	1	1	1	1	1	1	1	1
chrC03	58905036	58908640	BnaC03g54830.1D2	RLK	core	1	1	1	1	1	1	1	1	1	1	1	1	1	1	1	1	1	1	1	1	1	1	1	1	1	1	1	1	1	1	1	1	1	1	1	1	1	1	1	1	1	1	1	1
chrC03	60701984	60705301	BnaC03g56130.1D2	NL	core	3	3	3	3	3	3	3	3	3	3	3	3	3	3	3	3	3	3	3	3	3	3	3	3	3	3	3	3	3	3	3	3	3	3	3	3	3	3	3	3	3	3	3	3
chrC03	60706947	60710065	BnaC03g56140.1D2	TNL	core	6	6	6	6	6	6	6	6	6	6	6	6	6	6	6	6	6	6	6	6	6	6	6	6	6	6	6	6	6	6	6	6	6	6	6	6	6	6	6	6	6	6	6	6
chrC03	60719776	60721191	BnaC03g56160.1D2	NBS	variable	0	0	0	5	0	5	0	0	5	0	5	5	5	5	0	5	5	5	0	5	0	0	5	0	0	0	0	0	5	5	0	0	5	0	5	0	0	0	0	5	0	0	0	0
chrC03	60724084	60724581	BnaC03g56170.1D2	TX	variable	0	0	0	4	0	4	0	0	4	0	4	4	4	4	0	4	4	4	0	4	0	0	4	0	0	0	0	0	4	4	0	0	4	0	4	0	0	0	0	4	0	0	0	0
chrC03	60758418	60761920	BnaC03g56180.1D2	OTHER	variable	0	0	0	10	0	10	0	0	10	0	10	10	10	10	0	10	10	10	0	10	0	0	10	0	0	0	0	0	10	10	0	0	10	0	10	0	0	0	0	10	0	0	0	0
chrC03	61892251	61893666	BnaC03g56990.1D2	RLK	core	1	1	1	1	1	1	1	1	1	1	1	1	1	1	1	1	1	1	1	1	1	1	1	1	1	1	1	1	1	1	1	1	1	1	1	1	1	1	1	1	1	1	1	1
chrC03	61915388	61916119	BnaC03g57010.1D2	RLP	variable	2	2	2	2	2	2	2	2	2	2	2	2	2	2	2	2	2	2	2	2	2	2	2	2	2	2	2	2	2	2	2	2	2	2	2	2	2	2	2	2	2	2	2	0
chrC03	62490533	62493832	BnaC03g57380.1D2	NL	variable	3	3	3	3	3	3	3	3	3	3	3	3	3	3	3	3	3	3	3	3	3	3	3	3	3	3	3	3	3	3	3	3	3	3	3	3	3	3	3	3	3	3	3	3
chrC03	62511110	62515304	BnaC03g57400.1D2	TNL	variable	6	6	6	6	6	6	6	6	6	6	6	6	6	6	6	6	6	6	6	6	6	6	6	6	6	6	6	6	6	6	6	6	6	6	6	6	6	6	6	6	6	6	6	6
chrC03	62541518	62545246	BnaC03g57420.1D2	TNL	variable	6	6	6	6	6	6	6	6	6	6	6	6	6	6	6	6	6	6	6	6	6	6	6	6	6	6	6	6	6	6	6	6	6	6	6	6	6	6	6	6	6	6	6	6
chrC03	62547026	62552240	BnaC03g57430.1D2	TNL	core	6	6	6	6	6	6	6	6	6	6	6	6	6	6	6	6	6	6	6	6	6	6	6	6	6	6	6	6	6	6	6	6	6	6	6	6	6	6	6	6	6	6	6	6
chrC03	63260407	63263073	BnaC03g57740.1D2	RLK	core	1	1	1	1	1	1	1	1	1	1	1	1	1	1	1	1	1	1	1	1	1	1	1	1	1	1	1	1	1	1	1	1	1	1	1	1	1	1	1	1	1	1	1	1
chrC03	63321270	63323222	BnaC03g57830.1D2	RLK	core	1	1	1	1	1	1	1	1	1	1	1	1	1	1	1	1	1	1	1	1	1	1	1	1	1	1	1	1	1	1	1	1	1	1	1	1	1	1	1	1	1	1	1	1
chrC03	63871912	63874414	BnaC03g58340.1D2	RLP	core	2	2	2	2	2	2	2	2	2	2	2	2	2	2	2	2	2	2	2	2	2	2	2	2	2	2	2	2	2	2	2	2	2	2	2	2	2	2	2	2	2	2	2	2
chrC03	64268309	64271495	BnaC03g58590.1D2	RLK	core	1	1	1	1	1	1	1	1	1	1	1	1	1	1	1	1	1	1	1	1	1	1	1	1	1	1	1	1	1	1	1	1	1	1	1	1	1	1	1	1	1	1	1	1
chrC03	64453449	64454442	BnaC03g58680.1D2	TX	variable	4	4	4	4	4	4	4	4	4	4	4	4	4	4	4	4	4	4	4	4	4	4	4	4	4	4	4	4	4	4	4	4	4	4	4	4	4	4	4	4	4	4	4	4
chrC03	66503287	66505139	BnaC03g59810.1D2	RLK	core	1	1	1	1	1	1	1	1	1	1	1	1	1	1	1	1	1	1	1	1	1	1	1	1	1	1	1	1	1	1	1	1	1	1	1	1	1	1	1	1	1	1	1	1
chrC03	66933221	66937219	BnaC03g60240.1D2	NL	core	3	3	3	3	3	3	3	3	3	3	3	3	3	3	3	3	3	3	3	3	3	3	3	3	3	3	3	3	3	3	3	3	3	3	3	3	3	3	3	3	3	3	3	3
chrC03	67585416	67587914	BnaC03g60730.1D2	RLK	core	1	1	1	1	1	1	1	1	1	1	1	1	1	1	1	1	1	1	1	1	1	1	1	1	1	1	1	1	1	1	1	1	1	1	1	1	1	1	1	1	1	1	1	1
chrC03	67834393	67837668	BnaC03g60890.1D2	RLK	core	1	1	1	1	1	1	1	1	1	1	1	1	1	1	1	1	1	1	1	1	1	1	1	1	1	1	1	1	1	1	1	1	1	1	1	1	1	1	1	1	1	1	1	1
chrC03	68190961	68192268	BnaC03g61240.1D2	RLK	core	1	1	1	1	1	1	1	1	1	1	1	1	1	1	1	1	1	1	1	1	1	1	1	1	1	1	1	1	1	1	1	1	1	1	1	1	1	1	1	1	1	1	1	1
chrC03	69092232	69093176	BnaC03g62040.1D2	CN	variable	8	8	8	8	8	8	8	8	8	8	8	8	8	8	8	8	8	8	8	8	8	8	8	8	8	8	8	8	8	8	8	8	8	8	8	8	8	8	8	8	8	8	8	8
chrC03	69094039	69095739	BnaC03g62050.1D2	NL	variable	3	3	3	3	3	3	3	3	3	3	3	3	3	3	3	3	3	3	3	3	3	3	3	3	3	3	3	3	3	3	3	3	3	3	3	3	3	3	3	3	3	3	3	3
chrC03	69287490	69289687	BnaC03g62230.1D2	RLK	core	1	1	1	1	1	1	1	1	1	1	1	1	1	1	1	1	1	1	1	1	1	1	1	1	1	1	1	1	1	1	1	1	1	1	1	1	1	1	1	1	1	1	1	1
chrC03	70311373	70312699	BnaC03g63080.1D2	RLK	core	1	1	1	1	1	1	1	1	1	1	1	1	1	1	1	1	1	1	1	1	1	1	1	1	1	1	1	1	1	1	1	1	1	1	1	1	1	1	1	1	1	1	1	1
chrC03	70318949	70320084	BnaC03g63090.1D2	RLK	core	1	1	1	1	1	1	1	1	1	1	1	1	1	1	1	1	1	1	1	1	1	1	1	1	1	1	1	1	1	1	1	1	1	1	1	1	1	1	1	1	1	1	1	1
chrC03	70860899	70862895	BnaC03g63460.1D2	RLK	variable	1	1	1	1	1	1	1	1	1	1	1	1	1	1	1	1	1	1	1	1	1	1	1	1	1	1	1	1	1	1	1	1	1	1	1	1	1	1	1	1	1	1	1	1
chrC03	71581984	71585481	BnaC03g64090.1D2	RLK	core	1	1	1	1	1	1	1	1	1	1	1	1	1	1	1	1	1	1	1	1	1	1	1	1	1	1	1	1	1	1	1	1	1	1	1	1	1	1	1	1	1	1	1	1
chrC03	71789405	71794478	BnaC03g64410.1D2	RLK	core	1	1	1	1	1	1	1	1	1	1	1	1	1	1	1	1	1	1	1	1	1	1	1	1	1	1	1	1	1	1	1	1	1	1	1	1	1	1	1	1	1	1	1	1
chrC03	71796116	71799100	BnaC03g64420.1D2	RLK	core	1	1	1	1	1	1	1	1	1	1	1	1	1	1	1	1	1	1	1	1	1	1	1	1	1	1	1	1	1	1	1	1	1	1	1	1	1	1	1	1	1	1	1	1
chrC04	2231272	2234015	BnaC04g02590.1D2	RLK	core	1	1	1	1	1	1	1	1	1	1	1	1	1	1	1	1	1	1	1	1	1	1	1	1	1	1	1	1	1	1	1	1	1	1	1	1	1	1	1	1	1	1	1	1
chrC04	2414815	2416713	BnaC04g02790.1D2	RLK	core	1	1	1	1	1	1	1	1	1	1	1	1	1	1	1	1	1	1	1	1	1	1	1	1	1	1	1	1	1	1	1	1	1	1	1	1	1	1	1	1	1	1	1	1
chrC04	3591973	3593337	BnaC04g04470.1D2	RLP	core	2	2	2	2	2	2	2	2	2	2	2	2	2	2	2	2	2	2	2	2	2	2	2	2	2	2	2	2	2	2	2	2	2	2	2	2	2	2	2	2	2	2	2	2
chrC04	5490905	5493533	BnaC04g06770.1D2	RLK	core	1	1	1	1	1	1	1	1	1	1	1	1	1	1	1	1	1	1	1	1	1	1	1	1	1	1	1	1	1	1	1	1	1	1	1	1	1	1	1	1	1	1	1	1
chrC04	6982926	6984947	BnaC04g08070.1D2	RLK	core	1	1	1	1	1	1	1	1	1	1	1	1	1	1	1	1	1	1	1	1	1	1	1	1	1	1	1	1	1	1	1	1	1	1	1	1	1	1	1	1	1	1	1	1
chrC04	7414605	7417757	BnaC04g08530.1D2	RLK	core	1	1	1	1	1	1	1	1	1	1	1	1	1	1	1	1	1	1	1	1	1	1	1	1	1	1	1	1	1	1	1	1	1	1	1	1	1	1	1	1	1	1	1	1
chrC04	8377193	8380233	BnaC04g09490.1D2	CNL	core	7	7	7	7	7	7	7	7	7	7	7	7	7	7	7	7	7	7	7	7	7	7	7	7	7	7	7	7	7	7	7	7	7	7	7	7	7	7	7	7	7	7	7	7
chrC04	8943080	8946194	BnaC04g09900.1D2	RLK	core	1	1	1	1	1	1	1	1	1	1	1	1	1	1	1	1	1	1	1	1	1	1	1	1	1	1	1	1	1	1	1	1	1	1	1	1	1	1	1	1	1	1	1	1
chrC04	9499907	9503242	BnaC04g10390.1D2	RLK	core	1	1	1	1	1	1	1	1	1	1	1	1	1	1	1	1	1	1	1	1	1	1	1	1	1	1	1	1	1	1	1	1	1	1	1	1	1	1	1	1	1	1	1	1
chrC04	11984855	11986733	BnaC04g12430.1D2	RLK	core	1	1	1	1	1	1	1	1	1	1	1	1	1	1	1	1	1	1	1	1	1	1	1	1	1	1	1	1	1	1	1	1	1	1	1	1	1	1	1	1	1	1	1	1
chrC04	12921126	12922244	BnaC04g13160.1D2	RLK	core	1	1	1	1	1	1	1	1	1	1	1	1	1	1	1	1	1	1	1	1	1	1	1	1	1	1	1	1	1	1	1	1	1	1	1	1	1	1	1	1	1	1	1	1
chrC04	14429381	14431273	BnaC04g14230.1D2	RLK	core	1	1	1	1	1	1	1	1	1	1	1	1	1	1	1	1	1	1	1	1	1	1	1	1	1	1	1	1	1	1	1	1	1	1	1	1	1	1	1	1	1	1	1	1
chrC04	14616352	14617683	BnaC04g14400.1D2	RLK	core	1	1	1	1	1	1	1	1	1	1	1	1	1	1	1	1	1	1	1	1	1	1	1	1	1	1	1	1	1	1	1	1	1	1	1	1	1	1	1	1	1	1	1	1
chrC04	18045127	18048219	BnaC04g16270.1D2	RLK	core	1	1	1	1	1	1	1	1	1	1	1	1	1	1	1	1	1	1	1	1	1	1	1	1	1	1	1	1	1	1	1	1	1	1	1	1	1	1	1	1	1	1	1	1
chrC04	18261991	18263316	BnaC04g16400.1D2	RLK	core	1	1	1	1	1	1	1	1	1	1	1	1	1	1	1	1	1	1	1	1	1	1	1	1	1	1	1	1	1	1	1	1	1	1	1	1	1	1	1	1	1	1	1	1
chrC04	19032472	19033680	BnaC04g16600.1D2	RLK	core	1	1	1	1	1	1	1	1	1	1	1	1	1	1	1	1	1	1	1	1	1	1	1	1	1	1	1	1	1	1	1	1	1	1	1	1	1	1	1	1	1	1	1	1
chrC04	19290744	19293172	BnaC04g16730.1D2	RLK	core	1	1	1	1	1	1	1	1	1	1	1	1	1	1	1	1	1	1	1	1	1	1	1	1	1	1	1	1	1	1	1	1	1	1	1	1	1	1	1	1	1	1	1	1
chrC04	21194645	21196848	BnaC04g17360.1D2	RLK	variable	1	1	1	1	1	1	1	1	1	1	1	1	1	1	1	1	1	1	1	1	1	1	1	1	1	1	1	1	1	1	1	0	1	1	1	1	1	1	1	1	1	1	1	1
chrC04	27655685	27657888	BnaC04g19270.1D2	RLK	variable	1	1	1	1	1	1	1	1	1	1	1	1	1	1	1	1	1	1	1	1	1	1	1	1	1	1	1	1	1	1	1	1	1	1	1	1	1	1	1	1	1	1	1	1
chrC04	28890871	28893804	BnaC04g19830.1D2	RLK	core	1	1	1	1	1	1	1	1	1	1	1	1	1	1	1	1	1	1	1	1	1	1	1	1	1	1	1	1	1	1	1	1	1	1	1	1	1	1	1	1	1	1	1	1
chrC04	29224952	29225379	BnaC04g19990.1D2	TX	variable	0	4	4	4	4	4	4	4	4	4	4	4	4	4	0	4	0	4	4	4	4	4	4	4	4	0	4	4	4	4	4	4	4	4	4	4	4	0	0	4	0	4	4	4
chrC04	29314450	29320440	BnaC04g20090.1D2	RLK	core	1	1	1	1	1	1	1	1	1	1	1	1	1	1	1	1	1	1	1	1	1	1	1	1	1	1	1	1	1	1	1	1	1	1	1	1	1	1	1	1	1	1	1	1
chrC04	32388188	32389593	BnaC04g22170.1D2	RLK	core	1	1	1	1	1	1	1	1	1	1	1	1	1	1	1	1	1	1	1	1	1	1	1	1	1	1	1	1	1	1	1	1	1	1	1	1	1	1	1	1	1	1	1	1
chrC04	32407341	32409312	BnaC04g22180.1D2	RLK	core	1	1	1	1	1	1	1	1	1	1	1	1	1	1	1	1	1	1	1	1	1	1	1	1	1	1	1	1	1	1	1	1	1	1	1	1	1	1	1	1	1	1	1	1
chrC04	32438817	32440793	BnaC04g22190.1D2	RLK	core	1	1	1	1	1	1	1	1	1	1	1	1	1	1	1	1	1	1	1	1	1	1	1	1	1	1	1	1	1	1	1	1	1	1	1	1	1	1	1	1	1	1	1	1
chrC04	32866767	32868964	BnaC04g22400.1D2	RLP	core	2	2	2	2	2	2	2	2	2	2	2	2	2	2	2	2	2	2	2	2	2	2	2	2	2	2	2	2	2	2	2	2	2	2	2	2	2	2	2	2	2	2	2	2
chrC04	34719056	34721425	BnaC04g23860.1D2	RLK	core	1	1	1	1	1	1	1	1	1	1	1	1	1	1	1	1	1	1	1	1	1	1	1	1	1	1	1	1	1	1	1	1	1	1	1	1	1	1	1	1	1	1	1	1
chrC04	34738100	34739761	BnaC04g23880.1D2	RLK	core	1	1	1	1	1	1	1	1	1	1	1	1	1	1	1	1	1	1	1	1	1	1	1	1	1	1	1	1	1	1	1	1	1	1	1	1	1	1	1	1	1	1	1	1
chrC04	35184703	35186453	BnaC04g24100.1D2	RLK	core	1	1	1	1	1	1	1	1	1	1	1	1	1	1	1	1	1	1	1	1	1	1	1	1	1	1	1	1	1	1	1	1	1	1	1	1	1	1	1	1	1	1	1	1
chrC04	37288318	37290456	BnaC04g25570.1D2	RLK	core	1	1	1	1	1	1	1	1	1	1	1	1	1	1	1	1	1	1	1	1	1	1	1	1	1	1	1	1	1	1	1	1	1	1	1	1	1	1	1	1	1	1	1	1
chrC04	41082068	41088153	BnaC04g27940.1D2	RLK	core	1	1	1	1	1	1	1	1	1	1	1	1	1	1	1	1	1	1	1	1	1	1	1	1	1	1	1	1	1	1	1	1	1	1	1	1	1	1	1	1	1	1	1	1
chrC04	42168943	42171381	BnaC04g28660.1D2	RLK	core	1	1	1	1	1	1	1	1	1	1	1	1	1	1	1	1	1	1	1	1	1	1	1	1	1	1	1	1	1	1	1	1	1	1	1	1	1	1	1	1	1	1	1	1
chrC04	42949237	42951888	BnaC04g29220.1D2	RLK	core	1	1	1	1	1	1	1	1	1	1	1	1	1	1	1	1	1	1	1	1	1	1	1	1	1	1	1	1	1	1	1	1	1	1	1	1	1	1	1	1	1	1	1	1
chrC04	42958726	42961212	BnaC04g29230.1D2	RLK	core	1	1	1	1	1	1	1	1	1	1	1	1	1	1	1	1	1	1	1	1	1	1	1	1	1	1	1	1	1	1	1	1	1	1	1	1	1	1	1	1	1	1	1	1
chrC04	43723831	43726626	BnaC04g29870.1D2	RLK	core	1	1	1	1	1	1	1	1	1	1	1	1	1	1	1	1	1	1	1	1	1	1	1	1	1	1	1	1	1	1	1	1	1	1	1	1	1	1	1	1	1	1	1	1
chrC04	43771797	43773218	BnaC04g29920.1D2	TN	variable	9	9	9	9	9	9	9	9	9	9	9	9	9	9	9	9	9	9	9	9	9	9	9	9	9	9	9	9	9	9	9	9	9	9	9	9	9	9	0	9	9	9	9	9
chrC04	44974139	44977039	BnaC04g30810.1D2	RLK	core	1	1	1	1	1	1	1	1	1	1	1	1	1	1	1	1	1	1	1	1	1	1	1	1	1	1	1	1	1	1	1	1	1	1	1	1	1	1	1	1	1	1	1	1
chrC04	45642097	45644747	BnaC04g31390.1D2	RLK	core	1	1	1	1	1	1	1	1	1	1	1	1	1	1	1	1	1	1	1	1	1	1	1	1	1	1	1	1	1	1	1	1	1	1	1	1	1	1	1	1	1	1	1	1
chrC04	46610603	46613152	BnaC04g32040.1D2	RLK	core	1	1	1	1	1	1	1	1	1	1	1	1	1	1	1	1	1	1	1	1	1	1	1	1	1	1	1	1	1	1	1	1	1	1	1	1	1	1	1	1	1	1	1	1
chrC04	47923183	47925720	BnaC04g32950.1D2	RLK	core	1	1	1	1	1	1	1	1	1	1	1	1	1	1	1	1	1	1	1	1	1	1	1	1	1	1	1	1	1	1	1	1	1	1	1	1	1	1	1	1	1	1	1	1
chrC04	48071018	48073451	BnaC04g33020.1D2	RLK	variable	1	1	1	1	1	1	1	1	1	1	1	1	1	1	1	1	1	1	1	1	1	1	1	1	1	1	1	1	1	1	1	1	1	1	1	1	0	1	1	1	1	1	1	1
chrC04	48081176	48082665	BnaC04g33030.1D2	RLK	core	1	1	1	1	1	1	1	1	1	1	1	1	1	1	1	1	1	1	1	1	1	1	1	1	1	1	1	1	1	1	1	1	1	1	1	1	1	1	1	1	1	1	1	1
chrC04	48152570	48155313	BnaC04g33090.1D2	RLK	core	1	1	1	1	1	1	1	1	1	1	1	1	1	1	1	1	1	1	1	1	1	1	1	1	1	1	1	1	1	1	1	1	1	1	1	1	1	1	1	1	1	1	1	1
chrC04	48382938	48384734	BnaC04g33270.1D2	RLK	core	1	1	1	1	1	1	1	1	1	1	1	1	1	1	1	1	1	1	1	1	1	1	1	1	1	1	1	1	1	1	1	1	1	1	1	1	1	1	1	1	1	1	1	1
chrC04	49913171	49913866	BnaC04g34510.1D2	RLK	core	1	1	1	1	1	1	1	1	1	1	1	1	1	1	1	1	1	1	1	1	1	1	1	1	1	1	1	1	1	1	1	1	1	1	1	1	1	1	1	1	1	1	1	1
chrC04	50725543	50727074	BnaC04g35210.1D2	RLK	variable	1	1	1	1	1	1	1	1	1	1	1	1	1	1	1	1	1	1	1	1	1	1	1	1	1	1	1	1	1	1	1	1	1	1	1	1	1	1	1	1	1	1	1	1
chrC04	51021186	51023099	BnaC04g35540.1D2	RLK	variable	1	1	1	1	1	1	0	1	1	1	1	1	1	1	1	1	1	1	1	1	1	1	1	1	1	1	1	1	1	1	1	1	0	1	1	1	1	1	1	1	1	0	1	1
chrC04	52248091	52250870	BnaC04g36650.1D2	RLK	core	1	1	1	1	1	1	1	1	1	1	1	1	1	1	1	1	1	1	1	1	1	1	1	1	1	1	1	1	1	1	1	1	1	1	1	1	1	1	1	1	1	1	1	1
chrC04	54985122	54987032	BnaC04g38790.1D2	RLK	core	1	1	1	1	1	1	1	1	1	1	1	1	1	1	1	1	1	1	1	1	1	1	1	1	1	1	1	1	1	1	1	1	1	1	1	1	1	1	1	1	1	1	1	1
chrC04	55860865	55862856	BnaC04g39530.1D2	RLK	core	1	1	1	1	1	1	1	1	1	1	1	1	1	1	1	1	1	1	1	1	1	1	1	1	1	1	1	1	1	1	1	1	1	1	1	1	1	1	1	1	1	1	1	1
chrC04	56102666	56104174	BnaC04g39860.1D2	RLK	core	1	1	1	1	1	1	1	1	1	1	1	1	1	1	1	1	1	1	1	1	1	1	1	1	1	1	1	1	1	1	1	1	1	1	1	1	1	1	1	1	1	1	1	1
chrC04	56161807	56164844	BnaC04g39980.1D2	RLK	core	1	1	1	1	1	1	1	1	1	1	1	1	1	1	1	1	1	1	1	1	1	1	1	1	1	1	1	1	1	1	1	1	1	1	1	1	1	1	1	1	1	1	1	1
chrC04	58444637	58445731	BnaC04g42920.1D2	RLK	variable	1	1	1	1	1	1	0	1	1	1	1	1	1	1	1	1	1	1	1	1	1	1	1	1	1	1	1	1	1	1	1	0	1	1	1	1	1	1	1	1	1	1	1	1
chrC04	58742950	58745839	BnaC04g43250.1D2	RLK	core	1	1	1	1	1	1	1	1	1	1	1	1	1	1	1	1	1	1	1	1	1	1	1	1	1	1	1	1	1	1	1	1	1	1	1	1	1	1	1	1	1	1	1	1
chrC04	58820861	58823131	BnaC04g43370.1D2	RLK	core	1	1	1	1	1	1	1	1	1	1	1	1	1	1	1	1	1	1	1	1	1	1	1	1	1	1	1	1	1	1	1	1	1	1	1	1	1	1	1	1	1	1	1	1
chrC04	58932111	58934753	BnaC04g43610.1D2	RLK	core	1	1	1	1	1	1	1	1	1	1	1	1	1	1	1	1	1	1	1	1	1	1	1	1	1	1	1	1	1	1	1	1	1	1	1	1	1	1	1	1	1	1	1	1
chrC04	59449483	59451375	BnaC04g44420.1D2	RLK	variable	1	1	1	1	1	1	0	1	1	1	1	1	1	1	1	1	1	1	1	1	1	1	1	1	1	1	1	1	1	1	1	1	1	1	1	1	1	1	1	1	1	1	1	1
chrC04	59841548	59845374	BnaC04g45130.1D2	RLP	variable	2	2	2	2	2	2	0	2	2	2	2	2	2	2	2	2	2	2	2	2	2	2	2	2	2	2	2	2	2	2	2	2	2	2	2	2	2	2	2	2	2	2	2	2
chrC04	60080100	60082139	BnaC04g45420.1D2	RLK	variable	1	1	1	1	1	1	0	1	1	1	1	1	1	1	1	1	1	1	1	1	1	1	1	1	1	1	1	1	1	1	1	1	1	1	1	1	1	1	1	1	1	1	1	1
chrC04	60314810	60316267	BnaC04g45830.1D2	RLK	core	1	1	1	1	1	1	1	1	1	1	1	1	1	1	1	1	1	1	1	1	1	1	1	1	1	1	1	1	1	1	1	1	1	1	1	1	1	1	1	1	1	1	1	1
chrC04	60405324	60408093	BnaC04g45920.1D2	RLK	core	1	1	1	1	1	1	1	1	1	1	1	1	1	1	1	1	1	1	1	1	1	1	1	1	1	1	1	1	1	1	1	1	1	1	1	1	1	1	1	1	1	1	1	1
chrC05	948922	949680	BnaC05g01680.1D2	RLK	variable	1	1	1	1	1	1	1	1	1	1	1	1	1	1	1	1	1	1	1	1	1	1	1	1	1	1	1	1	1	1	1	0	0	1	1	1	1	0	1	1	1	1	1	1
chrC05	1976703	1980304	BnaC05g03650.1D2	RLK	core	1	1	1	1	1	1	1	1	1	1	1	1	1	1	1	1	1	1	1	1	1	1	1	1	1	1	1	1	1	1	1	1	1	1	1	1	1	1	1	1	1	1	1	1
chrC05	2405141	2406633	BnaC05g04450.1D2	RLK	core	1	1	1	1	1	1	1	1	1	1	1	1	1	1	1	1	1	1	1	1	1	1	1	1	1	1	1	1	1	1	1	1	1	1	1	1	1	1	1	1	1	1	1	1
chrC05	2655569	2658018	BnaC05g05020.1D2	RLK	core	1	1	1	1	1	1	1	1	1	1	1	1	1	1	1	1	1	1	1	1	1	1	1	1	1	1	1	1	1	1	1	1	1	1	1	1	1	1	1	1	1	1	1	1
chrC05	3726582	3727109	BnaC05g06720.1D2	TX	core	4	4	4	4	4	4	4	4	4	4	4	4	4	4	4	4	4	4	4	4	4	4	4	4	4	4	4	4	4	4	4	4	4	4	4	4	4	4	4	4	4	4	4	4
chrC05	4387528	4388025	BnaC05g07450.1D2	TX	core	4	4	4	4	4	4	4	4	4	4	4	4	4	4	4	4	4	4	4	4	4	4	4	4	4	4	4	4	4	4	4	4	4	4	4	4	4	4	4	4	4	4	4	4
chrC05	4403589	4409265	BnaC05g07460.1D2	RLP	core	2	2	2	2	2	2	2	2	2	2	2	2	2	2	2	2	2	2	2	2	2	2	2	2	2	2	2	2	2	2	2	2	2	2	2	2	2	2	2	2	2	2	2	2
chrC05	4551670	4554724	BnaC05g07530.1D2	RLK	core	1	1	1	1	1	1	1	1	1	1	1	1	1	1	1	1	1	1	1	1	1	1	1	1	1	1	1	1	1	1	1	1	1	1	1	1	1	1	1	1	1	1	1	1
chrC05	4684417	4686342	BnaC05g07760.1D2	RLK	core	1	1	1	1	1	1	1	1	1	1	1	1	1	1	1	1	1	1	1	1	1	1	1	1	1	1	1	1	1	1	1	1	1	1	1	1	1	1	1	1	1	1	1	1
chrC05	4730695	4733954	BnaC05g07810.1D2	RLP	core	2	2	2	2	2	2	2	2	2	2	2	2	2	2	2	2	2	2	2	2	2	2	2	2	2	2	2	2	2	2	2	2	2	2	2	2	2	2	2	2	2	2	2	2
chrC05	4818587	4820639	BnaC05g07980.1D2	RLK	core	1	1	1	1	1	1	1	1	1	1	1	1	1	1	1	1	1	1	1	1	1	1	1	1	1	1	1	1	1	1	1	1	1	1	1	1	1	1	1	1	1	1	1	1
chrC05	4854762	4857784	BnaC05g08040.1D2	RLK	core	1	1	1	1	1	1	1	1	1	1	1	1	1	1	1	1	1	1	1	1	1	1	1	1	1	1	1	1	1	1	1	1	1	1	1	1	1	1	1	1	1	1	1	1
chrC05	5680647	5683388	BnaC05g09220.1D2	RLK	core	1	1	1	1	1	1	1	1	1	1	1	1	1	1	1	1	1	1	1	1	1	1	1	1	1	1	1	1	1	1	1	1	1	1	1	1	1	1	1	1	1	1	1	1
chrC05	6139034	6144116	BnaC05g09630.1D2	RLP	core	2	2	2	2	2	2	2	2	2	2	2	2	2	2	2	2	2	2	2	2	2	2	2	2	2	2	2	2	2	2	2	2	2	2	2	2	2	2	2	2	2	2	2	2
chrC05	6921898	6924396	BnaC05g10390.1D2	RLK	core	1	1	1	1	1	1	1	1	1	1	1	1	1	1	1	1	1	1	1	1	1	1	1	1	1	1	1	1	1	1	1	1	1	1	1	1	1	1	1	1	1	1	1	1
chrC05	8876336	8878270	BnaC05g13020.1D2	RLK	core	1	1	1	1	1	1	1	1	1	1	1	1	1	1	1	1	1	1	1	1	1	1	1	1	1	1	1	1	1	1	1	1	1	1	1	1	1	1	1	1	1	1	1	1
chrC05	9018648	9021522	BnaC05g13230.1D2	RLK	core	1	1	1	1	1	1	1	1	1	1	1	1	1	1	1	1	1	1	1	1	1	1	1	1	1	1	1	1	1	1	1	1	1	1	1	1	1	1	1	1	1	1	1	1
chrC05	9259761	9264348	BnaC05g13520.1D2	RLK	core	1	1	1	1	1	1	1	1	1	1	1	1	1	1	1	1	1	1	1	1	1	1	1	1	1	1	1	1	1	1	1	1	1	1	1	1	1	1	1	1	1	1	1	1
chrC05	9872021	9874320	BnaC05g14180.1D2	RLK	core	1	1	1	1	1	1	1	1	1	1	1	1	1	1	1	1	1	1	1	1	1	1	1	1	1	1	1	1	1	1	1	1	1	1	1	1	1	1	1	1	1	1	1	1
chrC05	12067781	12069392	BnaC05g16200.1D2	RLP	core	2	2	2	2	2	2	2	2	2	2	2	2	2	2	2	2	2	2	2	2	2	2	2	2	2	2	2	2	2	2	2	2	2	2	2	2	2	2	2	2	2	2	2	2
chrC05	12442346	12445764	BnaC05g16450.1D2	RLK	core	1	1	1	1	1	1	1	1	1	1	1	1	1	1	1	1	1	1	1	1	1	1	1	1	1	1	1	1	1	1	1	1	1	1	1	1	1	1	1	1	1	1	1	1
chrC05	15513886	15515679	BnaC05g18680.1D2	RLK	core	1	1	1	1	1	1	1	1	1	1	1	1	1	1	1	1	1	1	1	1	1	1	1	1	1	1	1	1	1	1	1	1	1	1	1	1	1	1	1	1	1	1	1	1
chrC05	15517636	15521384	BnaC05g18690.1D2	TNL	core	6	6	6	6	6	6	6	6	6	6	6	6	6	6	6	6	6	6	6	6	6	6	6	6	6	6	6	6	6	6	6	6	6	6	6	6	6	6	6	6	6	6	6	6
chrC05	15582672	15587539	BnaC05g18710.1D2	TNL	core	6	6	6	6	6	6	6	6	6	6	6	6	6	6	6	6	6	6	6	6	6	6	6	6	6	6	6	6	6	6	6	6	6	6	6	6	6	6	6	6	6	6	6	6
chrC05	15616670	15617090	BnaC05g18740.1D2	TX	core	4	4	4	4	4	4	4	4	4	4	4	4	4	4	4	4	4	4	4	4	4	4	4	4	4	4	4	4	4	4	4	4	4	4	4	4	4	4	4	4	4	4	4	4
chrC05	16251929	16254102	BnaC05g18990.1D2	RLK	core	1	1	1	1	1	1	1	1	1	1	1	1	1	1	1	1	1	1	1	1	1	1	1	1	1	1	1	1	1	1	1	1	1	1	1	1	1	1	1	1	1	1	1	1
chrC05	17130456	17132589	BnaC05g19710.1D2	RLK	core	1	1	1	1	1	1	1	1	1	1	1	1	1	1	1	1	1	1	1	1	1	1	1	1	1	1	1	1	1	1	1	1	1	1	1	1	1	1	1	1	1	1	1	1
chrC05	17175154	17177770	BnaC05g19770.1D2	RLK	core	1	1	1	1	1	1	1	1	1	1	1	1	1	1	1	1	1	1	1	1	1	1	1	1	1	1	1	1	1	1	1	1	1	1	1	1	1	1	1	1	1	1	1	1
chrC05	18888885	18891877	BnaC05g20730.1D2	RLP	core	2	2	2	2	2	2	2	2	2	2	2	2	2	2	2	2	2	2	2	2	2	2	2	2	2	2	2	2	2	2	2	2	2	2	2	2	2	2	2	2	2	2	2	2
chrC05	19004064	19007259	BnaC05g20780.1D2	RLK	core	1	1	1	1	1	1	1	1	1	1	1	1	1	1	1	1	1	1	1	1	1	1	1	1	1	1	1	1	1	1	1	1	1	1	1	1	1	1	1	1	1	1	1	1
chrC05	20773780	20776584	BnaC05g21830.1D2	RLK	core	1	1	1	1	1	1	1	1	1	1	1	1	1	1	1	1	1	1	1	1	1	1	1	1	1	1	1	1	1	1	1	1	1	1	1	1	1	1	1	1	1	1	1	1
chrC05	27788265	27790320	BnaC05g24720.1D2	RLK	core	1	1	1	1	1	1	1	1	1	1	1	1	1	1	1	1	1	1	1	1	1	1	1	1	1	1	1	1	1	1	1	1	1	1	1	1	1	1	1	1	1	1	1	1
chrC05	30223396	30226475	BnaC05g25310.1D2	RLK	core	1	1	1	1	1	1	1	1	1	1	1	1	1	1	1	1	1	1	1	1	1	1	1	1	1	1	1	1	1	1	1	1	1	1	1	1	1	1	1	1	1	1	1	1
chrC05	35782255	35785263	BnaC05g27670.1D2	RLK	core	1	1	1	1	1	1	1	1	1	1	1	1	1	1	1	1	1	1	1	1	1	1	1	1	1	1	1	1	1	1	1	1	1	1	1	1	1	1	1	1	1	1	1	1
chrC05	40724250	40727060	BnaC05g30190.1D2	RLK	core	1	1	1	1	1	1	1	1	1	1	1	1	1	1	1	1	1	1	1	1	1	1	1	1	1	1	1	1	1	1	1	1	1	1	1	1	1	1	1	1	1	1	1	1
chrC05	41343487	41346427	BnaC05g30710.1D2	RLK	core	1	1	1	1	1	1	1	1	1	1	1	1	1	1	1	1	1	1	1	1	1	1	1	1	1	1	1	1	1	1	1	1	1	1	1	1	1	1	1	1	1	1	1	1
chrC05	42660375	42662392	BnaC05g31680.1D2	RLK	core	1	1	1	1	1	1	1	1	1	1	1	1	1	1	1	1	1	1	1	1	1	1	1	1	1	1	1	1	1	1	1	1	1	1	1	1	1	1	1	1	1	1	1	1
chrC05	45668430	45668936	BnaC05g34570.1D2	RLP	variable	2	2	2	2	2	2	2	2	2	2	2	2	2	2	2	2	2	2	2	2	2	2	2	2	2	2	2	2	2	2	2	2	2	2	2	2	2	2	2	2	2	2	2	2
chrC05	45826628	45829675	BnaC05g34670.1D2	CNL	core	7	7	7	7	7	7	7	7	7	7	7	7	7	7	7	7	7	7	7	7	7	7	7	7	7	7	7	7	7	7	7	7	7	7	7	7	7	7	7	7	7	7	7	7
chrC05	45831332	45835519	BnaC05g34680.1D2	NL	core	3	3	3	3	3	3	3	3	3	3	3	3	3	3	3	3	3	3	3	3	3	3	3	3	3	3	3	3	3	3	3	3	3	3	3	3	3	3	3	3	3	3	3	3
chrC05	45998301	46001225	BnaC05g34810.1D2	RLK	core	1	1	1	1	1	1	1	1	1	1	1	1	1	1	1	1	1	1	1	1	1	1	1	1	1	1	1	1	1	1	1	1	1	1	1	1	1	1	1	1	1	1	1	1
chrC05	46574837	46578048	BnaC05g35480.1D2	RLK	variable	1	1	1	1	1	1	1	1	0	1	0	1	1	1	1	1	1	1	0	1	0	0	0	1	1	0	1	0	0	1	0	1	0	0	1	1	1	1	1	1	1	1	1	0
chrC05	46650251	46653520	BnaC05g35560.1D2	RLK	core	1	1	1	1	1	1	1	1	1	1	1	1	1	1	1	1	1	1	1	1	1	1	1	1	1	1	1	1	1	1	1	1	1	1	1	1	1	1	1	1	1	1	1	1
chrC05	46877548	46880743	BnaC05g35770.1D2	RLK	core	1	1	1	1	1	1	1	1	1	1	1	1	1	1	1	1	1	1	1	1	1	1	1	1	1	1	1	1	1	1	1	1	1	1	1	1	1	1	1	1	1	1	1	1
chrC05	48742072	48744129	BnaC05g38330.1D2	RLK	core	1	1	1	1	1	1	1	1	1	1	1	1	1	1	1	1	1	1	1	1	1	1	1	1	1	1	1	1	1	1	1	1	1	1	1	1	1	1	1	1	1	1	1	1
chrC05	49039229	49041183	BnaC05g38950.1D2	RLK	variable	1	1	1	1	1	1	0	1	1	1	1	1	1	1	1	1	1	1	1	1	1	1	1	1	1	1	1	1	1	1	1	1	1	1	1	1	1	1	1	1	1	0	1	1
chrC05	51895676	51897723	BnaC05g43050.1D2	RLK	core	1	1	1	1	1	1	1	1	1	1	1	1	1	1	1	1	1	1	1	1	1	1	1	1	1	1	1	1	1	1	1	1	1	1	1	1	1	1	1	1	1	1	1	1
chrC05	52248915	52251846	BnaC05g43620.1D2	RLK	core	1	1	1	1	1	1	1	1	1	1	1	1	1	1	1	1	1	1	1	1	1	1	1	1	1	1	1	1	1	1	1	1	1	1	1	1	1	1	1	1	1	1	1	1
chrC06	2407237	2407843	BnaC06g00960.1D2	TX	variable	4	4	4	4	4	4	4	4	4	4	4	4	4	4	4	4	4	4	4	4	4	4	4	4	4	4	4	4	4	4	4	4	4	4	4	4	4	4	4	4	4	4	4	4
chrC06	4218562	4221774	BnaC06g02220.1D2	RLK	core	1	1	1	1	1	1	1	1	1	1	1	1	1	1	1	1	1	1	1	1	1	1	1	1	1	1	1	1	1	1	1	1	1	1	1	1	1	1	1	1	1	1	1	1
chrC06	6283762	6285961	BnaC06g03830.1D2	RLK	core	1	1	1	1	1	1	1	1	1	1	1	1	1	1	1	1	1	1	1	1	1	1	1	1	1	1	1	1	1	1	1	1	1	1	1	1	1	1	1	1	1	1	1	1
chrC06	6548968	6553393	BnaC06g03940.1D2	RLK	core	1	1	1	1	1	1	1	1	1	1	1	1	1	1	1	1	1	1	1	1	1	1	1	1	1	1	1	1	1	1	1	1	1	1	1	1	1	1	1	1	1	1	1	1
chrC06	6559155	6560003	BnaC06g03960.1D2	RLK	core	1	1	1	1	1	1	1	1	1	1	1	1	1	1	1	1	1	1	1	1	1	1	1	1	1	1	1	1	1	1	1	1	1	1	1	1	1	1	1	1	1	1	1	1
chrC06	6586906	6590668	BnaC06g03990.1D2	RLK	core	1	1	1	1	1	1	1	1	1	1	1	1	1	1	1	1	1	1	1	1	1	1	1	1	1	1	1	1	1	1	1	1	1	1	1	1	1	1	1	1	1	1	1	1
chrC06	6614621	6617252	BnaC06g04020.1D2	RLK	core	1	1	1	1	1	1	1	1	1	1	1	1	1	1	1	1	1	1	1	1	1	1	1	1	1	1	1	1	1	1	1	1	1	1	1	1	1	1	1	1	1	1	1	1
chrC06	7150859	7152163	BnaC06g04440.1D2	NBS	core	5	5	5	5	5	5	5	5	5	5	5	5	5	5	5	5	5	5	5	5	5	5	5	5	5	5	5	5	5	5	5	5	5	5	5	5	5	5	5	5	5	5	5	5
chrC06	7283456	7288612	BnaC06g04540.1D2	RLK	core	1	1	1	1	1	1	1	1	1	1	1	1	1	1	1	1	1	1	1	1	1	1	1	1	1	1	1	1	1	1	1	1	1	1	1	1	1	1	1	1	1	1	1	1
chrC06	7954905	7955603	BnaC06g04930.1D2	TX	core	4	4	4	4	4	4	4	4	4	4	4	4	4	4	4	4	4	4	4	4	4	4	4	4	4	4	4	4	4	4	4	4	4	4	4	4	4	4	4	4	4	4	4	4
chrC06	8619827	8623574	BnaC06g05420.1D2	RLK	core	1	1	1	1	1	1	1	1	1	1	1	1	1	1	1	1	1	1	1	1	1	1	1	1	1	1	1	1	1	1	1	1	1	1	1	1	1	1	1	1	1	1	1	1
chrC06	12215521	12219761	BnaC06g07240.1D2	RLK	core	1	1	1	1	1	1	1	1	1	1	1	1	1	1	1	1	1	1	1	1	1	1	1	1	1	1	1	1	1	1	1	1	1	1	1	1	1	1	1	1	1	1	1	1
chrC06	12280429	12284112	BnaC06g07260.1D2	RLK	core	1	1	1	1	1	1	1	1	1	1	1	1	1	1	1	1	1	1	1	1	1	1	1	1	1	1	1	1	1	1	1	1	1	1	1	1	1	1	1	1	1	1	1	1
chrC06	12318569	12321390	BnaC06g07280.1D2	RLK	core	1	1	1	1	1	1	1	1	1	1	1	1	1	1	1	1	1	1	1	1	1	1	1	1	1	1	1	1	1	1	1	1	1	1	1	1	1	1	1	1	1	1	1	1
chrC06	12416468	12420534	BnaC06g07290.1D2	RLK	core	1	1	1	1	1	1	1	1	1	1	1	1	1	1	1	1	1	1	1	1	1	1	1	1	1	1	1	1	1	1	1	1	1	1	1	1	1	1	1	1	1	1	1	1
chrC06	12465034	12467256	BnaC06g07340.1D2	RLK	core	1	1	1	1	1	1	1	1	1	1	1	1	1	1	1	1	1	1	1	1	1	1	1	1	1	1	1	1	1	1	1	1	1	1	1	1	1	1	1	1	1	1	1	1
chrC06	13294181	13294858	BnaC06g07750.1D2	TX	core	4	4	4	4	4	4	4	4	4	4	4	4	4	4	4	4	4	4	4	4	4	4	4	4	4	4	4	4	4	4	4	4	4	4	4	4	4	4	4	4	4	4	4	4
chrC06	16757446	16764330	BnaC06g09570.1D2	RLK	core	1	1	1	1	1	1	1	1	1	1	1	1	1	1	1	1	1	1	1	1	1	1	1	1	1	1	1	1	1	1	1	1	1	1	1	1	1	1	1	1	1	1	1	1
chrC06	17731862	17734150	BnaC06g09870.1D2	RLK	core	1	1	1	1	1	1	1	1	1	1	1	1	1	1	1	1	1	1	1	1	1	1	1	1	1	1	1	1	1	1	1	1	1	1	1	1	1	1	1	1	1	1	1	1
chrC06	18226105	18228747	BnaC06g10130.1D2	RLK	core	1	1	1	1	1	1	1	1	1	1	1	1	1	1	1	1	1	1	1	1	1	1	1	1	1	1	1	1	1	1	1	1	1	1	1	1	1	1	1	1	1	1	1	1
chrC06	18533784	18536630	BnaC06g10290.1D2	RLK	core	1	1	1	1	1	1	1	1	1	1	1	1	1	1	1	1	1	1	1	1	1	1	1	1	1	1	1	1	1	1	1	1	1	1	1	1	1	1	1	1	1	1	1	1
chrC06	19502773	19505706	BnaC06g10860.1D2	RLK	core	1	1	1	1	1	1	1	1	1	1	1	1	1	1	1	1	1	1	1	1	1	1	1	1	1	1	1	1	1	1	1	1	1	1	1	1	1	1	1	1	1	1	1	1
chrC06	22496970	22499384	BnaC06g12800.1D2	RLK	core	1	1	1	1	1	1	1	1	1	1	1	1	1	1	1	1	1	1	1	1	1	1	1	1	1	1	1	1	1	1	1	1	1	1	1	1	1	1	1	1	1	1	1	1
chrC06	23037076	23039013	BnaC06g13090.1D2	RLK	core	1	1	1	1	1	1	1	1	1	1	1	1	1	1	1	1	1	1	1	1	1	1	1	1	1	1	1	1	1	1	1	1	1	1	1	1	1	1	1	1	1	1	1	1
chrC06	24144972	24150056	BnaC06g13840.1D2	RLK	core	1	1	1	1	1	1	1	1	1	1	1	1	1	1	1	1	1	1	1	1	1	1	1	1	1	1	1	1	1	1	1	1	1	1	1	1	1	1	1	1	1	1	1	1
chrC06	24356672	24357424	BnaC06g14090.1D2	RLK	core	1	1	1	1	1	1	1	1	1	1	1	1	1	1	1	1	1	1	1	1	1	1	1	1	1	1	1	1	1	1	1	1	1	1	1	1	1	1	1	1	1	1	1	1
chrC06	24815934	24817892	BnaC06g14650.1D2	RLK	core	1	1	1	1	1	1	1	1	1	1	1	1	1	1	1	1	1	1	1	1	1	1	1	1	1	1	1	1	1	1	1	1	1	1	1	1	1	1	1	1	1	1	1	1
chrC06	27515561	27516674	BnaC06g17310.1D2	RLK	core	1	1	1	1	1	1	1	1	1	1	1	1	1	1	1	1	1	1	1	1	1	1	1	1	1	1	1	1	1	1	1	1	1	1	1	1	1	1	1	1	1	1	1	1
chrC06	28057035	28062081	BnaC06g17730.1D2	RLK	core	1	1	1	1	1	1	1	1	1	1	1	1	1	1	1	1	1	1	1	1	1	1	1	1	1	1	1	1	1	1	1	1	1	1	1	1	1	1	1	1	1	1	1	1
chrC06	28146608	28148158	BnaC06g17770.1D2	RLK	core	1	1	1	1	1	1	1	1	1	1	1	1	1	1	1	1	1	1	1	1	1	1	1	1	1	1	1	1	1	1	1	1	1	1	1	1	1	1	1	1	1	1	1	1
chrC06	28151167	28153576	BnaC06g17780.1D2	RLK	variable	0	1	1	1	0	1	1	1	1	1	1	1	1	1	1	1	1	1	1	1	1	0	1	1	1	1	1	1	1	0	1	1	1	1	1	1	1	1	1	1	1	1	1	1
chrC06	28568340	28569818	BnaC06g18120.1D2	RLP	core	2	2	2	2	2	2	2	2	2	2	2	2	2	2	2	2	2	2	2	2	2	2	2	2	2	2	2	2	2	2	2	2	2	2	2	2	2	2	2	2	2	2	2	2
chrC06	30986974	30990873	BnaC06g19980.1D2	RLK	core	1	1	1	1	1	1	1	1	1	1	1	1	1	1	1	1	1	1	1	1	1	1	1	1	1	1	1	1	1	1	1	1	1	1	1	1	1	1	1	1	1	1	1	1
chrC06	31032276	31033231	BnaC06g20050.1D2	TX	variable	4	4	4	4	0	0	0	0	4	0	4	4	4	0	0	0	4	4	0	0	0	0	4	4	4	0	0	0	4	0	0	4	0	4	0	4	4	4	4	0	4	4	4	0
chrC06	31186095	31186893	BnaC06g20060.1D2	TX	variable	4	4	4	4	0	0	0	0	4	0	4	4	4	0	0	0	4	4	0	0	0	0	0	4	4	0	0	0	4	0	0	4	0	4	4	4	4	0	0	0	4	4	0	0
chrC06	31201114	31201620	BnaC06g20080.1D2	TX	core	4	4	4	4	4	4	4	4	4	4	4	4	4	4	4	4	4	4	4	4	4	4	4	4	4	4	4	4	4	4	4	4	4	4	4	4	4	4	4	4	4	4	4	4
chrC06	31554572	31556005	BnaC06g20380.1D2	TN	variable	9	9	9	9	0	0	0	9	9	0	9	9	9	0	0	0	9	9	0	0	0	0	0	9	9	0	0	0	9	0	0	9	0	9	0	9	9	0	0	0	9	9	0	0
chrC06	31557009	31557488	BnaC06g20390.1D2	TX	variable	4	4	4	4	0	0	0	0	4	0	4	4	4	0	0	0	4	4	0	0	0	0	0	4	4	0	0	0	4	0	0	4	0	4	0	4	4	0	0	4	4	4	0	0
chrC06	31804271	31806672	BnaC06g20570.1D2	RLK	core	1	1	1	1	1	1	1	1	1	1	1	1	1	1	1	1	1	1	1	1	1	1	1	1	1	1	1	1	1	1	1	1	1	1	1	1	1	1	1	1	1	1	1	1
chrC06	32079491	32081479	BnaC06g20800.1D2	RLK	core	1	1	1	1	1	1	1	1	1	1	1	1	1	1	1	1	1	1	1	1	1	1	1	1	1	1	1	1	1	1	1	1	1	1	1	1	1	1	1	1	1	1	1	1
chrC06	32178676	32181054	BnaC06g20860.1D2	RLK	core	1	1	1	1	1	1	1	1	1	1	1	1	1	1	1	1	1	1	1	1	1	1	1	1	1	1	1	1	1	1	1	1	1	1	1	1	1	1	1	1	1	1	1	1
chrC06	32266393	32268587	BnaC06g20950.1D2	RLK	core	1	1	1	1	1	1	1	1	1	1	1	1	1	1	1	1	1	1	1	1	1	1	1	1	1	1	1	1	1	1	1	1	1	1	1	1	1	1	1	1	1	1	1	1
chrC06	32672779	32674323	BnaC06g21390.1D2	RLK	variable	1	1	1	1	1	1	1	1	1	1	1	1	1	1	1	1	1	1	1	1	1	1	1	1	1	1	1	1	1	1	1	1	1	1	1	1	1	1	1	1	1	0	1	1
chrC06	32794206	32796074	BnaC06g21460.1D2	RLK	core	1	1	1	1	1	1	1	1	1	1	1	1	1	1	1	1	1	1	1	1	1	1	1	1	1	1	1	1	1	1	1	1	1	1	1	1	1	1	1	1	1	1	1	1
chrC06	33536659	33539215	BnaC06g21880.1D2	RLK	core	1	1	1	1	1	1	1	1	1	1	1	1	1	1	1	1	1	1	1	1	1	1	1	1	1	1	1	1	1	1	1	1	1	1	1	1	1	1	1	1	1	1	1	1
chrC06	35231218	35234120	BnaC06g23460.1D2	RLK	core	1	1	1	1	1	1	1	1	1	1	1	1	1	1	1	1	1	1	1	1	1	1	1	1	1	1	1	1	1	1	1	1	1	1	1	1	1	1	1	1	1	1	1	1
chrC06	35661964	35664267	BnaC06g23750.1D2	RLK	core	1	1	1	1	1	1	1	1	1	1	1	1	1	1	1	1	1	1	1	1	1	1	1	1	1	1	1	1	1	1	1	1	1	1	1	1	1	1	1	1	1	1	1	1
chrC06	35866095	35868092	BnaC06g23970.1D2	RLK	variable	1	1	1	1	0	1	1	1	1	1	1	1	1	1	1	1	1	1	1	1	1	1	1	1	1	1	1	1	1	1	1	1	1	1	1	1	1	1	1	1	1	1	1	1
chrC06	35870562	35872569	BnaC06g23980.1D2	RLK	core	1	1	1	1	1	1	1	1	1	1	1	1	1	1	1	1	1	1	1	1	1	1	1	1	1	1	1	1	1	1	1	1	1	1	1	1	1	1	1	1	1	1	1	1
chrC06	35886042	35889059	BnaC06g24020.1D2	RLK	core	1	1	1	1	1	1	1	1	1	1	1	1	1	1	1	1	1	1	1	1	1	1	1	1	1	1	1	1	1	1	1	1	1	1	1	1	1	1	1	1	1	1	1	1
chrC06	35889957	35892272	BnaC06g24030.1D2	RLK	core	1	1	1	1	1	1	1	1	1	1	1	1	1	1	1	1	1	1	1	1	1	1	1	1	1	1	1	1	1	1	1	1	1	1	1	1	1	1	1	1	1	1	1	1
chrC06	35900913	35903872	BnaC06g24040.1D2	RLK	core	1	1	1	1	1	1	1	1	1	1	1	1	1	1	1	1	1	1	1	1	1	1	1	1	1	1	1	1	1	1	1	1	1	1	1	1	1	1	1	1	1	1	1	1
chrC06	36213851	36215435	BnaC06g24350.1D2	RLK	core	1	1	1	1	1	1	1	1	1	1	1	1	1	1	1	1	1	1	1	1	1	1	1	1	1	1	1	1	1	1	1	1	1	1	1	1	1	1	1	1	1	1	1	1
chrC06	36492131	36496364	BnaC06g24570.1D2	RLK	core	1	1	1	1	1	1	1	1	1	1	1	1	1	1	1	1	1	1	1	1	1	1	1	1	1	1	1	1	1	1	1	1	1	1	1	1	1	1	1	1	1	1	1	1
chrC06	38648951	38650729	BnaC06g26600.1D2	RLK	core	1	1	1	1	1	1	1	1	1	1	1	1	1	1	1	1	1	1	1	1	1	1	1	1	1	1	1	1	1	1	1	1	1	1	1	1	1	1	1	1	1	1	1	1
chrC06	38729792	38731848	BnaC06g26680.1D2	RLK	core	1	1	1	1	1	1	1	1	1	1	1	1	1	1	1	1	1	1	1	1	1	1	1	1	1	1	1	1	1	1	1	1	1	1	1	1	1	1	1	1	1	1	1	1
chrC06	38734099	38736098	BnaC06g26690.1D2	RLK	core	1	1	1	1	1	1	1	1	1	1	1	1	1	1	1	1	1	1	1	1	1	1	1	1	1	1	1	1	1	1	1	1	1	1	1	1	1	1	1	1	1	1	1	1
chrC06	39036597	39038311	BnaC06g27000.1D2	RLK	core	1	1	1	1	1	1	1	1	1	1	1	1	1	1	1	1	1	1	1	1	1	1	1	1	1	1	1	1	1	1	1	1	1	1	1	1	1	1	1	1	1	1	1	1
chrC06	39051354	39053591	BnaC06g27040.1D2	RLK	core	1	1	1	1	1	1	1	1	1	1	1	1	1	1	1	1	1	1	1	1	1	1	1	1	1	1	1	1	1	1	1	1	1	1	1	1	1	1	1	1	1	1	1	1
chrC06	39885280	39887578	BnaC06g28050.1D2	RLK	core	1	1	1	1	1	1	1	1	1	1	1	1	1	1	1	1	1	1	1	1	1	1	1	1	1	1	1	1	1	1	1	1	1	1	1	1	1	1	1	1	1	1	1	1
chrC06	40141804	40146010	BnaC06g28360.1D2	RLK	variable	0	0	1	1	0	0	0	0	1	1	1	1	1	0	0	0	0	1	0	0	0	0	0	0	0	0	0	0	0	0	0	0	0	1	0	0	1	1	0	0	0	1	0	0
chrC06	40213742	40216871	BnaC06g28410.1D2	RLK	core	1	1	1	1	1	1	1	1	1	1	1	1	1	1	1	1	1	1	1	1	1	1	1	1	1	1	1	1	1	1	1	1	1	1	1	1	1	1	1	1	1	1	1	1
chrC06	40649174	40650631	BnaC06g28990.1D2	TN	core	9	9	9	9	9	9	9	9	9	9	9	9	9	9	9	9	9	9	9	9	9	9	9	9	9	9	9	9	9	9	9	9	9	9	9	9	9	9	9	9	9	9	9	9
chrC06	40939342	40946308	BnaC06g29350.1D2	RLK	core	1	1	1	1	1	1	1	1	1	1	1	1	1	1	1	1	1	1	1	1	1	1	1	1	1	1	1	1	1	1	1	1	1	1	1	1	1	1	1	1	1	1	1	1
chrC06	41312919	41316759	BnaC06g30010.1D2	RLK	core	1	1	1	1	1	1	1	1	1	1	1	1	1	1	1	1	1	1	1	1	1	1	1	1	1	1	1	1	1	1	1	1	1	1	1	1	1	1	1	1	1	1	1	1
chrC06	41324962	41328213	BnaC06g30030.1D2	RLK	core	1	1	1	1	1	1	1	1	1	1	1	1	1	1	1	1	1	1	1	1	1	1	1	1	1	1	1	1	1	1	1	1	1	1	1	1	1	1	1	1	1	1	1	1
chrC06	41794870	41798654	BnaC06g30860.1D2	RLK	variable	1	1	1	1	1	1	1	1	1	1	1	1	1	1	1	1	1	1	1	1	1	1	1	1	1	1	1	1	1	1	1	1	1	0	1	1	1	1	1	1	1	1	1	1
chrC06	41939307	41942726	BnaC06g30970.1D2	RLK	core	1	1	1	1	1	1	1	1	1	1	1	1	1	1	1	1	1	1	1	1	1	1	1	1	1	1	1	1	1	1	1	1	1	1	1	1	1	1	1	1	1	1	1	1
chrC06	43734728	43737118	BnaC06g33940.1D2	RLK	variable	1	1	1	1	1	1	1	1	1	1	1	1	1	1	1	1	1	1	1	1	1	1	1	1	1	1	1	1	1	1	1	1	1	0	1	1	0	1	1	1	1	1	1	1
chrC06	44051704	44053935	BnaC06g34410.1D2	NL	variable	3	3	3	3	3	3	3	3	3	3	3	3	3	3	3	3	3	3	3	3	3	3	3	3	0	3	3	3	3	3	3	3	3	3	3	3	3	3	3	3	3	3	3	3
chrC06	44078677	44081099	BnaC06g34480.1D2	RLK	core	1	1	1	1	1	1	1	1	1	1	1	1	1	1	1	1	1	1	1	1	1	1	1	1	1	1	1	1	1	1	1	1	1	1	1	1	1	1	1	1	1	1	1	1
chrC06	44234825	44236841	BnaC06g34830.1D2	RLK	variable	1	1	1	1	1	1	1	1	1	1	1	1	1	1	1	1	0	1	1	1	1	1	1	1	0	1	1	1	1	1	1	1	1	0	1	1	0	1	1	1	1	1	1	1
chrC07	902703	905507	BnaC07g00430.1D2	RLK	core	1	1	1	1	1	1	1	1	1	1	1	1	1	1	1	1	1	1	1	1	1	1	1	1	1	1	1	1	1	1	1	1	1	1	1	1	1	1	1	1	1	1	1	1
chrC07	3777536	3778015	BnaC07g01700.1D2	TX	core	4	4	4	4	4	4	4	4	4	4	4	4	4	4	4	4	4	4	4	4	4	4	4	4	4	4	4	4	4	4	4	4	4	4	4	4	4	4	4	4	4	4	4	4
chrC07	3785623	3786597	BnaC07g01710.1D2	NBS	core	5	5	5	5	5	5	5	5	5	5	5	5	5	5	5	5	5	5	5	5	5	5	5	5	5	5	5	5	5	5	5	5	5	5	5	5	5	5	5	5	5	5	5	5
chrC07	9304638	9308141	BnaC07g03670.1D2	RLK	core	1	1	1	1	1	1	1	1	1	1	1	1	1	1	1	1	1	1	1	1	1	1	1	1	1	1	1	1	1	1	1	1	1	1	1	1	1	1	1	1	1	1	1	1
chrC07	11223307	11225623	BnaC07g04220.1D2	RLK	core	1	1	1	1	1	1	1	1	1	1	1	1	1	1	1	1	1	1	1	1	1	1	1	1	1	1	1	1	1	1	1	1	1	1	1	1	1	1	1	1	1	1	1	1
chrC07	13792785	13794792	BnaC07g05160.1D2	RLK	core	1	1	1	1	1	1	1	1	1	1	1	1	1	1	1	1	1	1	1	1	1	1	1	1	1	1	1	1	1	1	1	1	1	1	1	1	1	1	1	1	1	1	1	1
chrC07	16798749	16800337	BnaC07g06680.1D2	RLK	core	1	1	1	1	1	1	1	1	1	1	1	1	1	1	1	1	1	1	1	1	1	1	1	1	1	1	1	1	1	1	1	1	1	1	1	1	1	1	1	1	1	1	1	1
chrC07	17184813	17186150	BnaC07g06940.1D2	RLK	variable	1	1	1	1	1	1	1	1	1	1	1	1	1	1	1	1	1	1	1	1	1	1	1	1	1	1	1	1	1	1	1	0	1	1	1	1	1	0	1	1	0	1	1	1
chrC07	17831421	17834114	BnaC07g07280.1D2	RLK	core	1	1	1	1	1	1	1	1	1	1	1	1	1	1	1	1	1	1	1	1	1	1	1	1	1	1	1	1	1	1	1	1	1	1	1	1	1	1	1	1	1	1	1	1
chrC07	18361056	18362992	BnaC07g07610.1D2	RLK	core	1	1	1	1	1	1	1	1	1	1	1	1	1	1	1	1	1	1	1	1	1	1	1	1	1	1	1	1	1	1	1	1	1	1	1	1	1	1	1	1	1	1	1	1
chrC07	19420738	19423925	BnaC07g08230.1D2	RLK	core	1	1	1	1	1	1	1	1	1	1	1	1	1	1	1	1	1	1	1	1	1	1	1	1	1	1	1	1	1	1	1	1	1	1	1	1	1	1	1	1	1	1	1	1
chrC07	20136553	20138607	BnaC07g08570.1D2	RLK	core	1	1	1	1	1	1	1	1	1	1	1	1	1	1	1	1	1	1	1	1	1	1	1	1	1	1	1	1	1	1	1	1	1	1	1	1	1	1	1	1	1	1	1	1
chrC07	20328136	20330891	BnaC07g08650.1D2	RLK	core	1	1	1	1	1	1	1	1	1	1	1	1	1	1	1	1	1	1	1	1	1	1	1	1	1	1	1	1	1	1	1	1	1	1	1	1	1	1	1	1	1	1	1	1
chrC07	22035089	22037903	BnaC07g09920.1D2	RLK	core	1	1	1	1	1	1	1	1	1	1	1	1	1	1	1	1	1	1	1	1	1	1	1	1	1	1	1	1	1	1	1	1	1	1	1	1	1	1	1	1	1	1	1	1
chrC07	23130648	23132524	BnaC07g10610.1D2	RLP	core	2	2	2	2	2	2	2	2	2	2	2	2	2	2	2	2	2	2	2	2	2	2	2	2	2	2	2	2	2	2	2	2	2	2	2	2	2	2	2	2	2	2	2	2
chrC07	25095398	25098915	BnaC07g11660.1D2	NL	core	3	3	3	3	3	3	3	3	3	3	3	3	3	3	3	3	3	3	3	3	3	3	3	3	3	3	3	3	3	3	3	3	3	3	3	3	3	3	3	3	3	3	3	3
chrC07	26691782	26694238	BnaC07g12710.1D2	RLK	core	1	1	1	1	1	1	1	1	1	1	1	1	1	1	1	1	1	1	1	1	1	1	1	1	1	1	1	1	1	1	1	1	1	1	1	1	1	1	1	1	1	1	1	1
chrC07	26993163	26995841	BnaC07g12940.1D2	RLK	core	1	1	1	1	1	1	1	1	1	1	1	1	1	1	1	1	1	1	1	1	1	1	1	1	1	1	1	1	1	1	1	1	1	1	1	1	1	1	1	1	1	1	1	1
chrC07	27035114	27036652	BnaC07g13040.1D2	RLK	core	1	1	1	1	1	1	1	1	1	1	1	1	1	1	1	1	1	1	1	1	1	1	1	1	1	1	1	1	1	1	1	1	1	1	1	1	1	1	1	1	1	1	1	1
chrC07	27362325	27364803	BnaC07g13300.1D2	OTHER	core	10	10	10	10	10	10	10	10	10	10	10	10	10	10	10	10	10	10	10	10	10	10	10	10	10	10	10	10	10	10	10	10	10	10	10	10	10	10	10	10	10	10	10	10
chrC07	27956570	27957685	BnaC07g13860.1D2	RLK	core	1	1	1	1	1	1	1	1	1	1	1	1	1	1	1	1	1	1	1	1	1	1	1	1	1	1	1	1	1	1	1	1	1	1	1	1	1	1	1	1	1	1	1	1
chrC07	28198072	28201339	BnaC07g14020.1D2	RN	variable	12	12	12	12	12	12	12	12	12	12	12	12	12	12	12	12	12	12	12	12	12	12	12	12	12	12	12	12	12	12	12	12	12	12	12	12	0	12	12	12	12	12	12	12
chrC07	28271292	28276618	BnaC07g14060.1D2	RLK	core	1	1	1	1	1	1	1	1	1	1	1	1	1	1	1	1	1	1	1	1	1	1	1	1	1	1	1	1	1	1	1	1	1	1	1	1	1	1	1	1	1	1	1	1
chrC07	30142269	30144145	BnaC07g15020.1D2	NL	core	3	3	3	3	3	3	3	3	3	3	3	3	3	3	3	3	3	3	3	3	3	3	3	3	3	3	3	3	3	3	3	3	3	3	3	3	3	3	3	3	3	3	3	3
chrC07	30145805	30149462	BnaC07g15030.1D2	OTHER	core	10	10	10	10	10	10	10	10	10	10	10	10	10	10	10	10	10	10	10	10	10	10	10	10	10	10	10	10	10	10	10	10	10	10	10	10	10	10	10	10	10	10	10	10
chrC07	30192589	30196237	BnaC07g15050.1D2	NL	core	3	3	3	3	3	3	3	3	3	3	3	3	3	3	3	3	3	3	3	3	3	3	3	3	3	3	3	3	3	3	3	3	3	3	3	3	3	3	3	3	3	3	3	3
chrC07	30197942	30200459	BnaC07g15060.1D2	TN	core	9	9	9	9	9	9	9	9	9	9	9	9	9	9	9	9	9	9	9	9	9	9	9	9	9	9	9	9	9	9	9	9	9	9	9	9	9	9	9	9	9	9	9	9
chrC07	30417158	30421109	BnaC07g15180.1D2	CNL	core	7	7	7	7	7	7	7	7	7	7	7	7	7	7	7	7	7	7	7	7	7	7	7	7	7	7	7	7	7	7	7	7	7	7	7	7	7	7	7	7	7	7	7	7
chrC07	30632451	30633632	BnaC07g15380.1D2	TX	core	4	4	4	4	4	4	4	4	4	4	4	4	4	4	4	4	4	4	4	4	4	4	4	4	4	4	4	4	4	4	4	4	4	4	4	4	4	4	4	4	4	4	4	4
chrC07	30647410	30648707	BnaC07g15400.1D2	RLP	core	2	2	2	2	2	2	2	2	2	2	2	2	2	2	2	2	2	2	2	2	2	2	2	2	2	2	2	2	2	2	2	2	2	2	2	2	2	2	2	2	2	2	2	2
chrC07	30677200	30678582	BnaC07g15440.1D2	RLK	core	1	1	1	1	1	1	1	1	1	1	1	1	1	1	1	1	1	1	1	1	1	1	1	1	1	1	1	1	1	1	1	1	1	1	1	1	1	1	1	1	1	1	1	1
chrC07	30790059	30791069	BnaC07g15500.1D2	RLK	core	1	1	1	1	1	1	1	1	1	1	1	1	1	1	1	1	1	1	1	1	1	1	1	1	1	1	1	1	1	1	1	1	1	1	1	1	1	1	1	1	1	1	1	1
chrC07	31950363	31952375	BnaC07g16180.1D2	RLK	variable	1	1	1	1	1	1	1	1	1	1	1	1	1	1	1	1	1	1	1	1	1	1	1	1	1	1	1	0	0	1	1	0	1	1	1	1	1	1	1	1	1	1	1	1
chrC07	32550179	32552380	BnaC07g16890.1D2	RLK	core	1	1	1	1	1	1	1	1	1	1	1	1	1	1	1	1	1	1	1	1	1	1	1	1	1	1	1	1	1	1	1	1	1	1	1	1	1	1	1	1	1	1	1	1
chrC07	32920648	32922090	BnaC07g17160.1D2	RLK	core	1	1	1	1	1	1	1	1	1	1	1	1	1	1	1	1	1	1	1	1	1	1	1	1	1	1	1	1	1	1	1	1	1	1	1	1	1	1	1	1	1	1	1	1
chrC07	33114732	33117833	BnaC07g17250.1D2	RLK	core	1	1	1	1	1	1	1	1	1	1	1	1	1	1	1	1	1	1	1	1	1	1	1	1	1	1	1	1	1	1	1	1	1	1	1	1	1	1	1	1	1	1	1	1
chrC07	33532470	33535191	BnaC07g17610.1D2	RLK	core	1	1	1	1	1	1	1	1	1	1	1	1	1	1	1	1	1	1	1	1	1	1	1	1	1	1	1	1	1	1	1	1	1	1	1	1	1	1	1	1	1	1	1	1
chrC07	33614128	33617053	BnaC07g17680.1D2	RLK	core	1	1	1	1	1	1	1	1	1	1	1	1	1	1	1	1	1	1	1	1	1	1	1	1	1	1	1	1	1	1	1	1	1	1	1	1	1	1	1	1	1	1	1	1
chrC07	33784082	33785830	BnaC07g17780.1D2	RLK	core	1	1	1	1	1	1	1	1	1	1	1	1	1	1	1	1	1	1	1	1	1	1	1	1	1	1	1	1	1	1	1	1	1	1	1	1	1	1	1	1	1	1	1	1
chrC07	34042680	34045694	BnaC07g17960.1D2	RLK	core	1	1	1	1	1	1	1	1	1	1	1	1	1	1	1	1	1	1	1	1	1	1	1	1	1	1	1	1	1	1	1	1	1	1	1	1	1	1	1	1	1	1	1	1
chrC07	34198629	34201330	BnaC07g18210.1D2	RLK	core	1	1	1	1	1	1	1	1	1	1	1	1	1	1	1	1	1	1	1	1	1	1	1	1	1	1	1	1	1	1	1	1	1	1	1	1	1	1	1	1	1	1	1	1
chrC07	34520312	34521111	BnaC07g18500.1D2	OTHER	core	10	10	10	10	10	10	10	10	10	10	10	10	10	10	10	10	10	10	10	10	10	10	10	10	10	10	10	10	10	10	10	10	10	10	10	10	10	10	10	10	10	10	10	10
chrC07	34897666	34898204	BnaC07g18980.1D2	TX	core	4	4	4	4	4	4	4	4	4	4	4	4	4	4	4	4	4	4	4	4	4	4	4	4	4	4	4	4	4	4	4	4	4	4	4	4	4	4	4	4	4	4	4	4
chrC07	35178323	35180332	BnaC07g19180.1D2	RLK	core	1	1	1	1	1	1	1	1	1	1	1	1	1	1	1	1	1	1	1	1	1	1	1	1	1	1	1	1	1	1	1	1	1	1	1	1	1	1	1	1	1	1	1	1
chrC07	36235539	36237166	BnaC07g19890.1D2	RLK	core	1	1	1	1	1	1	1	1	1	1	1	1	1	1	1	1	1	1	1	1	1	1	1	1	1	1	1	1	1	1	1	1	1	1	1	1	1	1	1	1	1	1	1	1
chrC07	36469480	36471522	BnaC07g20080.1D2	RLK	core	1	1	1	1	1	1	1	1	1	1	1	1	1	1	1	1	1	1	1	1	1	1	1	1	1	1	1	1	1	1	1	1	1	1	1	1	1	1	1	1	1	1	1	1
chrC07	36730759	36733908	BnaC07g20520.1D2	RLK	core	1	1	1	1	1	1	1	1	1	1	1	1	1	1	1	1	1	1	1	1	1	1	1	1	1	1	1	1	1	1	1	1	1	1	1	1	1	1	1	1	1	1	1	1
chrC07	36752694	36753986	BnaC07g20530.1D2	OTHER	core	10	10	10	10	10	10	10	10	10	10	10	10	10	10	10	10	10	10	10	10	10	10	10	10	10	10	10	10	10	10	10	10	10	10	10	10	10	10	10	10	10	10	10	10
chrC07	36783620	36785343	BnaC07g20550.1D2	OTHER	variable	10	10	10	10	10	10	10	10	10	10	10	10	10	10	10	10	10	10	10	10	10	10	10	10	10	10	10	10	10	10	10	10	0	10	10	10	10	10	10	10	10	10	10	10
chrC07	36801615	36805019	BnaC07g20570.1D2	RNL	variable	11	11	11	11	11	11	11	11	11	11	11	11	11	11	11	11	11	11	11	11	11	11	11	11	11	11	11	11	11	11	11	11	0	11	11	11	11	11	11	11	11	11	11	11
chrC07	36821995	36824239	BnaC07g20580.1D2	OTHER	variable	10	10	10	10	10	10	10	10	10	10	10	10	10	10	10	10	10	10	10	10	10	10	10	10	10	10	10	10	10	10	10	10	10	10	10	10	10	10	10	10	10	10	10	10
chrC07	37318230	37321222	BnaC07g21000.1D2	RLK	core	1	1	1	1	1	1	1	1	1	1	1	1	1	1	1	1	1	1	1	1	1	1	1	1	1	1	1	1	1	1	1	1	1	1	1	1	1	1	1	1	1	1	1	1
chrC07	38587047	38589372	BnaC07g22250.1D2	RLK	core	1	1	1	1	1	1	1	1	1	1	1	1	1	1	1	1	1	1	1	1	1	1	1	1	1	1	1	1	1	1	1	1	1	1	1	1	1	1	1	1	1	1	1	1
chrC07	38714739	38718632	BnaC07g22520.1D2	RLK	core	1	1	1	1	1	1	1	1	1	1	1	1	1	1	1	1	1	1	1	1	1	1	1	1	1	1	1	1	1	1	1	1	1	1	1	1	1	1	1	1	1	1	1	1
chrC07	38785677	38788860	BnaC07g22610.1D2	CNL	core	7	7	7	7	7	7	7	7	7	7	7	7	7	7	7	7	7	7	7	7	7	7	7	7	7	7	7	7	7	7	7	7	7	7	7	7	7	7	7	7	7	7	7	7
chrC07	39455342	39458053	BnaC07g23360.1D2	RLK	core	1	1	1	1	1	1	1	1	1	1	1	1	1	1	1	1	1	1	1	1	1	1	1	1	1	1	1	1	1	1	1	1	1	1	1	1	1	1	1	1	1	1	1	1
chrC07	40768621	40770299	BnaC07g25100.1D2	RLK	core	1	1	1	1	1	1	1	1	1	1	1	1	1	1	1	1	1	1	1	1	1	1	1	1	1	1	1	1	1	1	1	1	1	1	1	1	1	1	1	1	1	1	1	1
chrC07	41170606	41173660	BnaC07g25570.1D2	RLK	core	1	1	1	1	1	1	1	1	1	1	1	1	1	1	1	1	1	1	1	1	1	1	1	1	1	1	1	1	1	1	1	1	1	1	1	1	1	1	1	1	1	1	1	1
chrC07	41337183	41339849	BnaC07g25810.1D2	RLK	core	1	1	1	1	1	1	1	1	1	1	1	1	1	1	1	1	1	1	1	1	1	1	1	1	1	1	1	1	1	1	1	1	1	1	1	1	1	1	1	1	1	1	1	1
chrC07	41343211	41344881	BnaC07g25820.1D2	RLK	variable	1	1	1	0	1	1	1	1	1	0	1	1	1	1	1	1	1	1	1	1	1	1	1	1	1	1	1	1	1	0	1	1	1	1	1	0	1	1	0	1	1	1	1	1
chrC07	41370853	41373345	BnaC07g25880.1D2	RLK	core	1	1	1	1	1	1	1	1	1	1	1	1	1	1	1	1	1	1	1	1	1	1	1	1	1	1	1	1	1	1	1	1	1	1	1	1	1	1	1	1	1	1	1	1
chrC07	41515409	41517609	BnaC07g26120.1D2	RLK	core	1	1	1	1	1	1	1	1	1	1	1	1	1	1	1	1	1	1	1	1	1	1	1	1	1	1	1	1	1	1	1	1	1	1	1	1	1	1	1	1	1	1	1	1
chrC07	42235186	42235887	BnaC07g26930.1D2	RLK	core	1	1	1	1	1	1	1	1	1	1	1	1	1	1	1	1	1	1	1	1	1	1	1	1	1	1	1	1	1	1	1	1	1	1	1	1	1	1	1	1	1	1	1	1
chrC07	42933641	42936325	BnaC07g28010.1D2	RLK	core	1	1	1	1	1	1	1	1	1	1	1	1	1	1	1	1	1	1	1	1	1	1	1	1	1	1	1	1	1	1	1	1	1	1	1	1	1	1	1	1	1	1	1	1
chrC07	43755278	43757417	BnaC07g29330.1D2	RLK	core	1	1	1	1	1	1	1	1	1	1	1	1	1	1	1	1	1	1	1	1	1	1	1	1	1	1	1	1	1	1	1	1	1	1	1	1	1	1	1	1	1	1	1	1
chrC07	45003605	45007257	BnaC07g30880.1D2	RLK	core	1	1	1	1	1	1	1	1	1	1	1	1	1	1	1	1	1	1	1	1	1	1	1	1	1	1	1	1	1	1	1	1	1	1	1	1	1	1	1	1	1	1	1	1
chrC07	45169261	45172706	BnaC07g31040.1D2	NL	core	3	3	3	3	3	3	3	3	3	3	3	3	3	3	3	3	3	3	3	3	3	3	3	3	3	3	3	3	3	3	3	3	3	3	3	3	3	3	3	3	3	3	3	3
chrC07	45176150	45179376	BnaC07g31050.1D2	TNL	variable	6	6	6	6	6	6	6	6	6	6	6	6	6	6	6	6	6	6	6	6	6	6	6	6	6	6	6	6	6	6	6	6	6	6	6	6	6	6	0	6	6	6	6	6
chrC07	45199282	45202560	BnaC07g31080.1D2	NL	variable	0	3	3	0	0	3	3	3	0	0	3	0	3	0	0	0	3	3	3	0	0	0	3	0	0	0	0	3	3	0	0	0	3	3	3	0	3	3	3	3	3	3	3	3
chrC07	45209212	45212519	BnaC07g31090.1D2	NL	core	3	3	3	3	3	3	3	3	3	3	3	3	3	3	3	3	3	3	3	3	3	3	3	3	3	3	3	3	3	3	3	3	3	3	3	3	3	3	3	3	3	3	3	3
chrC07	45213304	45213714	BnaC07g31100.1D2	TX	core	4	4	4	4	4	4	4	4	4	4	4	4	4	4	4	4	4	4	4	4	4	4	4	4	4	4	4	4	4	4	4	4	4	4	4	4	4	4	4	4	4	4	4	4
chrC07	45237941	45239705	BnaC07g31110.1D2	NBS	core	5	5	5	5	5	5	5	5	5	5	5	5	5	5	5	5	5	5	5	5	5	5	5	5	5	5	5	5	5	5	5	5	5	5	5	5	5	5	5	5	5	5	5	5
chrC07	45602490	45604754	BnaC07g31580.1D2	RLK	variable	0	1	0	0	0	0	1	1	0	0	1	1	1	1	0	1	0	1	1	1	1	1	1	0	1	1	1	1	1	0	1	0	1	1	0	1	0	1	0	1	1	0	1	0
chrC07	45951631	45952681	BnaC07g32130.1D2	RLK	core	1	1	1	1	1	1	1	1	1	1	1	1	1	1	1	1	1	1	1	1	1	1	1	1	1	1	1	1	1	1	1	1	1	1	1	1	1	1	1	1	1	1	1	1
chrC07	46682323	46685034	BnaC07g32990.1D2	TN	core	9	9	9	9	9	9	9	9	9	9	9	9	9	9	9	9	9	9	9	9	9	9	9	9	9	9	9	9	9	9	9	9	9	9	9	9	9	9	9	9	9	9	9	9
chrC07	46725861	46726826	BnaC07g33030.1D2	TX	core	4	4	4	4	4	4	4	4	4	4	4	4	4	4	4	4	4	4	4	4	4	4	4	4	4	4	4	4	4	4	4	4	4	4	4	4	4	4	4	4	4	4	4	4
chrC07	46731830	46732856	BnaC07g33040.1D2	TX	core	4	4	4	4	4	4	4	4	4	4	4	4	4	4	4	4	4	4	4	4	4	4	4	4	4	4	4	4	4	4	4	4	4	4	4	4	4	4	4	4	4	4	4	4
chrC07	46739517	46741113	BnaC07g33060.1D2	TX	core	4	4	4	4	4	4	4	4	4	4	4	4	4	4	4	4	4	4	4	4	4	4	4	4	4	4	4	4	4	4	4	4	4	4	4	4	4	4	4	4	4	4	4	4
chrC07	46890188	46892178	BnaC07g33160.1D2	RLK	core	1	1	1	1	1	1	1	1	1	1	1	1	1	1	1	1	1	1	1	1	1	1	1	1	1	1	1	1	1	1	1	1	1	1	1	1	1	1	1	1	1	1	1	1
chrC07	46996228	46998736	BnaC07g33280.1D2	RLK	core	1	1	1	1	1	1	1	1	1	1	1	1	1	1	1	1	1	1	1	1	1	1	1	1	1	1	1	1	1	1	1	1	1	1	1	1	1	1	1	1	1	1	1	1
chrC07	47537158	47538981	BnaC07g34150.1D2	RLK	core	1	1	1	1	1	1	1	1	1	1	1	1	1	1	1	1	1	1	1	1	1	1	1	1	1	1	1	1	1	1	1	1	1	1	1	1	1	1	1	1	1	1	1	1
chrC07	47968722	47974253	BnaC07g34780.1D2	RLK	core	1	1	1	1	1	1	1	1	1	1	1	1	1	1	1	1	1	1	1	1	1	1	1	1	1	1	1	1	1	1	1	1	1	1	1	1	1	1	1	1	1	1	1	1
chrC07	48095922	48098972	BnaC07g35090.1D2	NL	core	3	3	3	3	3	3	3	3	3	3	3	3	3	3	3	3	3	3	3	3	3	3	3	3	3	3	3	3	3	3	3	3	3	3	3	3	3	3	3	3	3	3	3	3
chrC07	48894711	48898773	BnaC07g36180.1D2	RLK	core	1	1	1	1	1	1	1	1	1	1	1	1	1	1	1	1	1	1	1	1	1	1	1	1	1	1	1	1	1	1	1	1	1	1	1	1	1	1	1	1	1	1	1	1
chrC07	49523743	49526584	BnaC07g37040.1D2	RLK	core	1	1	1	1	1	1	1	1	1	1	1	1	1	1	1	1	1	1	1	1	1	1	1	1	1	1	1	1	1	1	1	1	1	1	1	1	1	1	1	1	1	1	1	1
chrC07	49698775	49700070	BnaC07g37360.1D2	RLK	core	1	1	1	1	1	1	1	1	1	1	1	1	1	1	1	1	1	1	1	1	1	1	1	1	1	1	1	1	1	1	1	1	1	1	1	1	1	1	1	1	1	1	1	1
chrC07	50104059	50106530	BnaC07g37950.1D2	RLK	core	1	1	1	1	1	1	1	1	1	1	1	1	1	1	1	1	1	1	1	1	1	1	1	1	1	1	1	1	1	1	1	1	1	1	1	1	1	1	1	1	1	1	1	1
chrC07	50339942	50342536	BnaC07g38400.1D2	RLK	core	1	1	1	1	1	1	1	1	1	1	1	1	1	1	1	1	1	1	1	1	1	1	1	1	1	1	1	1	1	1	1	1	1	1	1	1	1	1	1	1	1	1	1	1
chrC07	51205924	51208573	BnaC07g39890.1D2	NL	core	3	3	3	3	3	3	3	3	3	3	3	3	3	3	3	3	3	3	3	3	3	3	3	3	3	3	3	3	3	3	3	3	3	3	3	3	3	3	3	3	3	3	3	3
chrC07	51209453	51210304	BnaC07g39900.1D2	TX	variable	4	4	4	4	4	4	4	4	4	4	4	4	4	4	4	4	4	4	4	4	4	4	4	4	4	4	4	4	4	4	4	4	4	4	4	4	4	4	0	4	4	4	4	4
chrC07	51210490	51213755	BnaC07g39910.1D2	TNL	core	6	6	6	6	6	6	6	6	6	6	6	6	6	6	6	6	6	6	6	6	6	6	6	6	6	6	6	6	6	6	6	6	6	6	6	6	6	6	6	6	6	6	6	6
chrC07	52006370	52009960	BnaC07g40780.1D2	RLK	core	1	1	1	1	1	1	1	1	1	1	1	1	1	1	1	1	1	1	1	1	1	1	1	1	1	1	1	1	1	1	1	1	1	1	1	1	1	1	1	1	1	1	1	1
chrC07	52031985	52034881	BnaC07g40820.1D2	RLK	core	1	1	1	1	1	1	1	1	1	1	1	1	1	1	1	1	1	1	1	1	1	1	1	1	1	1	1	1	1	1	1	1	1	1	1	1	1	1	1	1	1	1	1	1
chrC07	52071251	52073812	BnaC07g40910.1D2	RLK	core	1	1	1	1	1	1	1	1	1	1	1	1	1	1	1	1	1	1	1	1	1	1	1	1	1	1	1	1	1	1	1	1	1	1	1	1	1	1	1	1	1	1	1	1
chrC08	1162124	1165887	BnaC08g01070.1D2	RLK	core	1	1	1	1	1	1	1	1	1	1	1	1	1	1	1	1	1	1	1	1	1	1	1	1	1	1	1	1	1	1	1	1	1	1	1	1	1	1	1	1	1	1	1	1
chrC08	3705741	3707928	BnaC08g02880.1D2	RLK	core	1	1	1	1	1	1	1	1	1	1	1	1	1	1	1	1	1	1	1	1	1	1	1	1	1	1	1	1	1	1	1	1	1	1	1	1	1	1	1	1	1	1	1	1
chrC08	6186452	6191748	BnaC08g03820.1D2	RLK	core	1	1	1	1	1	1	1	1	1	1	1	1	1	1	1	1	1	1	1	1	1	1	1	1	1	1	1	1	1	1	1	1	1	1	1	1	1	1	1	1	1	1	1	1
chrC08	10775297	10777091	BnaC08g05060.1D2	RLK	variable	1	1	1	1	1	1	1	1	1	1	1	1	1	1	1	1	1	1	1	1	1	1	1	1	1	1	1	1	1	1	1	1	1	1	1	1	1	1	0	1	1	1	1	1
chrC08	11140072	11142159	BnaC08g05480.1D2	RLK	core	1	1	1	1	1	1	1	1	1	1	1	1	1	1	1	1	1	1	1	1	1	1	1	1	1	1	1	1	1	1	1	1	1	1	1	1	1	1	1	1	1	1	1	1
chrC08	11840181	11841625	BnaC08g05830.1D2	RLK	core	1	1	1	1	1	1	1	1	1	1	1	1	1	1	1	1	1	1	1	1	1	1	1	1	1	1	1	1	1	1	1	1	1	1	1	1	1	1	1	1	1	1	1	1
chrC08	12069938	12072121	BnaC08g05900.1D2	RLK	core	1	1	1	1	1	1	1	1	1	1	1	1	1	1	1	1	1	1	1	1	1	1	1	1	1	1	1	1	1	1	1	1	1	1	1	1	1	1	1	1	1	1	1	1
chrC08	15531333	15533371	BnaC08g07230.1D2	RLK	core	1	1	1	1	1	1	1	1	1	1	1	1	1	1	1	1	1	1	1	1	1	1	1	1	1	1	1	1	1	1	1	1	1	1	1	1	1	1	1	1	1	1	1	1
chrC08	22771210	22773080	BnaC08g11010.1D2	RLK	core	1	1	1	1	1	1	1	1	1	1	1	1	1	1	1	1	1	1	1	1	1	1	1	1	1	1	1	1	1	1	1	1	1	1	1	1	1	1	1	1	1	1	1	1
chrC08	23425730	23428795	BnaC08g11480.1D2	RLK	core	1	1	1	1	1	1	1	1	1	1	1	1	1	1	1	1	1	1	1	1	1	1	1	1	1	1	1	1	1	1	1	1	1	1	1	1	1	1	1	1	1	1	1	1
chrC08	23856550	23859538	BnaC08g11980.1D2	RLK	core	1	1	1	1	1	1	1	1	1	1	1	1	1	1	1	1	1	1	1	1	1	1	1	1	1	1	1	1	1	1	1	1	1	1	1	1	1	1	1	1	1	1	1	1
chrC08	24094447	24097683	BnaC08g12360.1D2	RLP	core	2	2	2	2	2	2	2	2	2	2	2	2	2	2	2	2	2	2	2	2	2	2	2	2	2	2	2	2	2	2	2	2	2	2	2	2	2	2	2	2	2	2	2	2
chrC08	24146395	24149540	BnaC08g12430.1D2	RLK	core	1	1	1	1	1	1	1	1	1	1	1	1	1	1	1	1	1	1	1	1	1	1	1	1	1	1	1	1	1	1	1	1	1	1	1	1	1	1	1	1	1	1	1	1
chrC08	24322027	24324898	BnaC08g12580.1D2	RLK	core	1	1	1	1	1	1	1	1	1	1	1	1	1	1	1	1	1	1	1	1	1	1	1	1	1	1	1	1	1	1	1	1	1	1	1	1	1	1	1	1	1	1	1	1
chrC08	24980247	24983256	BnaC08g13240.1D2	RLK	core	1	1	1	1	1	1	1	1	1	1	1	1	1	1	1	1	1	1	1	1	1	1	1	1	1	1	1	1	1	1	1	1	1	1	1	1	1	1	1	1	1	1	1	1
chrC08	25769259	25770732	BnaC08g14170.1D2	NL	core	3	3	3	3	3	3	3	3	3	3	3	3	3	3	3	3	3	3	3	3	3	3	3	3	3	3	3	3	3	3	3	3	3	3	3	3	3	3	3	3	3	3	3	3
chrC08	25787609	25790880	BnaC08g14180.1D2	RLK	core	1	1	1	1	1	1	1	1	1	1	1	1	1	1	1	1	1	1	1	1	1	1	1	1	1	1	1	1	1	1	1	1	1	1	1	1	1	1	1	1	1	1	1	1
chrC08	26495867	26497915	BnaC08g15270.1D2	RLP	core	2	2	2	2	2	2	2	2	2	2	2	2	2	2	2	2	2	2	2	2	2	2	2	2	2	2	2	2	2	2	2	2	2	2	2	2	2	2	2	2	2	2	2	2
chrC08	26679502	26683083	BnaC08g15380.1D2	RLK	core	1	1	1	1	1	1	1	1	1	1	1	1	1	1	1	1	1	1	1	1	1	1	1	1	1	1	1	1	1	1	1	1	1	1	1	1	1	1	1	1	1	1	1	1
chrC08	26689192	26692676	BnaC08g15400.1D2	NL	core	3	3	3	3	3	3	3	3	3	3	3	3	3	3	3	3	3	3	3	3	3	3	3	3	3	3	3	3	3	3	3	3	3	3	3	3	3	3	3	3	3	3	3	3
chrC08	26787384	26789315	BnaC08g15610.1D2	RLK	variable	1	1	1	1	1	1	1	1	1	1	1	1	1	1	1	1	1	1	1	1	1	1	1	1	1	1	1	1	1	1	1	0	1	1	1	1	1	1	1	1	1	1	1	1
chrC08	28747283	28749218	BnaC08g17620.1D2	RLP	core	2	2	2	2	2	2	2	2	2	2	2	2	2	2	2	2	2	2	2	2	2	2	2	2	2	2	2	2	2	2	2	2	2	2	2	2	2	2	2	2	2	2	2	2
chrC08	28899066	28899509	BnaC08g17780.1D2	TX	core	4	4	4	4	4	4	4	4	4	4	4	4	4	4	4	4	4	4	4	4	4	4	4	4	4	4	4	4	4	4	4	4	4	4	4	4	4	4	4	4	4	4	4	4
chrC08	28901346	28903182	BnaC08g17790.1D2	NBS	core	5	5	5	5	5	5	5	5	5	5	5	5	5	5	5	5	5	5	5	5	5	5	5	5	5	5	5	5	5	5	5	5	5	5	5	5	5	5	5	5	5	5	5	5
chrC08	29920685	29921515	BnaC08g18690.1D2	RLP	core	2	2	2	2	2	2	2	2	2	2	2	2	2	2	2	2	2	2	2	2	2	2	2	2	2	2	2	2	2	2	2	2	2	2	2	2	2	2	2	2	2	2	2	2
chrC08	31372366	31374942	BnaC08g19640.1D2	CNL	core	7	7	7	7	7	7	7	7	7	7	7	7	7	7	7	7	7	7	7	7	7	7	7	7	7	7	7	7	7	7	7	7	7	7	7	7	7	7	7	7	7	7	7	7
chrC08	31672886	31675645	BnaC08g20100.1D2	RLK	core	1	1	1	1	1	1	1	1	1	1	1	1	1	1	1	1	1	1	1	1	1	1	1	1	1	1	1	1	1	1	1	1	1	1	1	1	1	1	1	1	1	1	1	1
chrC08	31679409	31679957	BnaC08g20120.1D2	OTHER	core	10	10	10	10	10	10	10	10	10	10	10	10	10	10	10	10	10	10	10	10	10	10	10	10	10	10	10	10	10	10	10	10	10	10	10	10	10	10	10	10	10	10	10	10
chrC08	32916129	32918283	BnaC08g21220.1D2	RLK	core	1	1	1	1	1	1	1	1	1	1	1	1	1	1	1	1	1	1	1	1	1	1	1	1	1	1	1	1	1	1	1	1	1	1	1	1	1	1	1	1	1	1	1	1
chrC08	33007207	33009222	BnaC08g21390.1D2	RLK	core	1	1	1	1	1	1	1	1	1	1	1	1	1	1	1	1	1	1	1	1	1	1	1	1	1	1	1	1	1	1	1	1	1	1	1	1	1	1	1	1	1	1	1	1
chrC08	34743394	34746213	BnaC08g23450.1D2	RLK	core	1	1	1	1	1	1	1	1	1	1	1	1	1	1	1	1	1	1	1	1	1	1	1	1	1	1	1	1	1	1	1	1	1	1	1	1	1	1	1	1	1	1	1	1
chrC08	34894565	34895989	BnaC08g23680.1D2	RLK	core	1	1	1	1	1	1	1	1	1	1	1	1	1	1	1	1	1	1	1	1	1	1	1	1	1	1	1	1	1	1	1	1	1	1	1	1	1	1	1	1	1	1	1	1
chrC08	35522380	35525350	BnaC08g24510.1D2	NL	core	3	3	3	3	3	3	3	3	3	3	3	3	3	3	3	3	3	3	3	3	3	3	3	3	3	3	3	3	3	3	3	3	3	3	3	3	3	3	3	3	3	3	3	3
chrC08	35876490	35879020	BnaC08g24910.1D2	RLK	core	1	1	1	1	1	1	1	1	1	1	1	1	1	1	1	1	1	1	1	1	1	1	1	1	1	1	1	1	1	1	1	1	1	1	1	1	1	1	1	1	1	1	1	1
chrC08	36169214	36170827	BnaC08g25470.1D2	RLK	core	1	1	1	1	1	1	1	1	1	1	1	1	1	1	1	1	1	1	1	1	1	1	1	1	1	1	1	1	1	1	1	1	1	1	1	1	1	1	1	1	1	1	1	1
chrC08	37562661	37565312	BnaC08g27540.1D2	RLK	core	1	1	1	1	1	1	1	1	1	1	1	1	1	1	1	1	1	1	1	1	1	1	1	1	1	1	1	1	1	1	1	1	1	1	1	1	1	1	1	1	1	1	1	1
chrC08	38463724	38468620	BnaC08g28940.1D2	RLK	core	1	1	1	1	1	1	1	1	1	1	1	1	1	1	1	1	1	1	1	1	1	1	1	1	1	1	1	1	1	1	1	1	1	1	1	1	1	1	1	1	1	1	1	1
chrC08	38607395	38609377	BnaC08g29190.1D2	RLK	core	1	1	1	1	1	1	1	1	1	1	1	1	1	1	1	1	1	1	1	1	1	1	1	1	1	1	1	1	1	1	1	1	1	1	1	1	1	1	1	1	1	1	1	1
chrC08	39138997	39142060	BnaC08g29950.1D2	RLK	core	1	1	1	1	1	1	1	1	1	1	1	1	1	1	1	1	1	1	1	1	1	1	1	1	1	1	1	1	1	1	1	1	1	1	1	1	1	1	1	1	1	1	1	1
chrC08	39416832	39419288	BnaC08g30190.1D2	RLK	variable	1	1	1	1	1	1	1	1	1	1	1	1	1	1	1	1	1	1	1	1	1	1	1	1	1	1	1	1	1	1	1	1	1	1	1	1	1	1	1	1	1	1	1	1
chrC08	40867007	40868584	BnaC08g32210.1D2	RLK	variable	1	1	1	1	1	1	1	1	1	1	1	1	1	1	1	1	1	1	1	1	1	1	1	1	1	1	1	1	1	1	1	1	1	1	1	1	1	1	1	1	1	1	1	1
chrC08	41495520	41497335	BnaC08g33170.1D2	RLP	variable	2	2	2	2	2	2	2	2	2	2	2	2	2	2	2	2	2	2	2	2	2	2	2	2	2	2	2	2	2	2	2	2	0	2	2	2	2	2	2	2	2	2	2	2
chrC08	41499801	41501063	BnaC08g33180.1D2	TN	core	9	9	9	9	9	9	9	9	9	9	9	9	9	9	9	9	9	9	9	9	9	9	9	9	9	9	9	9	9	9	9	9	9	9	9	9	9	9	9	9	9	9	9	9
chrC08	41505619	41507037	BnaC08g33190.1D2	NL	variable	3	3	3	3	3	3	3	3	3	3	3	3	3	3	3	3	3	3	3	3	3	3	3	3	3	3	3	3	3	3	3	3	0	3	3	3	0	3	3	3	3	3	3	3
chrC08	41511544	41512548	BnaC08g33210.1D2	NBS	variable	5	5	5	5	5	5	5	5	5	5	5	5	5	5	5	5	5	5	5	5	5	5	5	5	5	5	5	5	5	5	5	5	5	5	5	5	5	5	5	5	5	5	5	5
chrC08	41946348	41948771	BnaC08g33930.1D2	RLK	core	1	1	1	1	1	1	1	1	1	1	1	1	1	1	1	1	1	1	1	1	1	1	1	1	1	1	1	1	1	1	1	1	1	1	1	1	1	1	1	1	1	1	1	1
chrC08	42103504	42105501	BnaC08g34170.1D2	RLK	core	1	1	1	1	1	1	1	1	1	1	1	1	1	1	1	1	1	1	1	1	1	1	1	1	1	1	1	1	1	1	1	1	1	1	1	1	1	1	1	1	1	1	1	1
chrC08	42397692	42399740	BnaC08g34760.1D2	RLP	variable	2	2	2	2	2	2	2	2	2	2	2	2	2	2	2	2	2	2	2	2	2	2	2	2	2	2	2	2	2	2	2	2	0	2	2	2	2	2	2	2	2	2	2	2
chrC08	43880826	43883797	BnaC08g37150.1D2	RLK	variable	1	1	1	1	1	1	1	1	1	1	1	1	1	0	1	1	1	1	1	1	1	1	1	1	0	1	1	1	1	1	1	1	1	1	1	1	1	1	1	1	1	1	1	1
chrC08	44003005	44004879	BnaC08g37310.1D2	RLK	variable	1	1	1	1	1	1	1	1	1	1	1	1	1	1	1	1	1	1	1	1	1	1	1	1	1	1	1	1	1	1	1	1	0	1	1	1	1	1	1	1	1	1	1	1
chrC08	44232129	44235129	BnaC08g37700.1D2	RLK	core	1	1	1	1	1	1	1	1	1	1	1	1	1	1	1	1	1	1	1	1	1	1	1	1	1	1	1	1	1	1	1	1	1	1	1	1	1	1	1	1	1	1	1	1
chrC08	44293852	44295842	BnaC08g37800.1D2	RLP	core	2	2	2	2	2	2	2	2	2	2	2	2	2	2	2	2	2	2	2	2	2	2	2	2	2	2	2	2	2	2	2	2	2	2	2	2	2	2	2	2	2	2	2	2
chrC09	373991	376647	BnaC09g00710.1D2	RLK	core	1	1	1	1	1	1	1	1	1	1	1	1	1	1	1	1	1	1	1	1	1	1	1	1	1	1	1	1	1	1	1	1	1	1	1	1	1	1	1	1	1	1	1	1
chrC09	794363	796017	BnaC09g01240.1D2	RLK	variable	1	1	1	1	1	1	0	1	1	1	1	1	1	1	0	1	1	1	1	0	1	0	1	1	1	1	1	1	1	0	1	1	1	1	1	1	0	1	1	1	1	1	1	1
chrC09	991476	994544	BnaC09g01500.1D2	RLK	variable	0	1	0	1	1	1	0	0	1	1	1	1	1	1	0	1	1	1	0	0	1	0	1	0	1	1	1	1	1	0	1	1	1	1	1	1	1	1	1	1	1	1	1	0
chrC09	2916141	2918379	BnaC09g04360.1D2	RLK	core	1	1	1	1	1	1	1	1	1	1	1	1	1	1	1	1	1	1	1	1	1	1	1	1	1	1	1	1	1	1	1	1	1	1	1	1	1	1	1	1	1	1	1	1
chrC09	3075036	3077344	BnaC09g04550.1D2	RLK	core	1	1	1	1	1	1	1	1	1	1	1	1	1	1	1	1	1	1	1	1	1	1	1	1	1	1	1	1	1	1	1	1	1	1	1	1	1	1	1	1	1	1	1	1
chrC09	3368820	3371441	BnaC09g04960.1D2	RLK	core	1	1	1	1	1	1	1	1	1	1	1	1	1	1	1	1	1	1	1	1	1	1	1	1	1	1	1	1	1	1	1	1	1	1	1	1	1	1	1	1	1	1	1	1
chrC09	3751143	3753834	BnaC09g05400.1D2	RLK	variable	1	1	1	1	1	1	1	1	1	1	1	1	1	1	1	1	1	1	1	1	1	1	1	1	1	1	1	1	1	1	1	1	1	1	1	1	1	1	1	1	1	1	1	1
chrC09	4298308	4301779	BnaC09g05940.1D2	RLK	core	1	1	1	1	1	1	1	1	1	1	1	1	1	1	1	1	1	1	1	1	1	1	1	1	1	1	1	1	1	1	1	1	1	1	1	1	1	1	1	1	1	1	1	1
chrC09	5164675	5165508	BnaC09g06980.1D2	RLP	variable	2	2	2	2	2	2	2	2	2	2	2	2	2	2	2	2	2	2	2	2	2	2	2	2	2	2	2	2	2	2	2	2	2	2	2	2	0	2	2	2	2	2	2	2
chrC09	5393063	5395472	BnaC09g07280.1D2	NL	variable	3	3	3	3	3	3	3	3	3	3	3	3	3	3	3	3	3	3	3	3	3	3	3	3	3	3	3	3	3	3	3	3	3	3	3	3	0	3	3	3	3	3	3	3
chrC09	5406003	5408430	BnaC09g07300.1D2	RLK	variable	1	1	1	1	1	1	1	1	1	1	1	1	1	1	1	1	1	1	1	1	1	1	1	1	1	1	1	1	1	1	1	1	1	1	1	1	0	1	1	1	1	1	1	1
chrC09	5496899	5499759	BnaC09g07460.1D2	RNL	variable	11	11	11	11	0	11	11	11	11	11	11	11	11	11	11	11	11	11	11	11	11	11	11	11	11	11	11	11	11	11	11	11	11	11	11	11	0	11	0	11	11	11	11	11
chrC09	5516978	5519983	BnaC09g07480.1D2	OTHER	core	10	10	10	10	10	10	10	10	10	10	10	10	10	10	10	10	10	10	10	10	10	10	10	10	10	10	10	10	10	10	10	10	10	10	10	10	10	10	10	10	10	10	10	10
chrC09	6522987	6526035	BnaC09g08500.1D2	RLK	core	1	1	1	1	1	1	1	1	1	1	1	1	1	1	1	1	1	1	1	1	1	1	1	1	1	1	1	1	1	1	1	1	1	1	1	1	1	1	1	1	1	1	1	1
chrC09	6709653	6712460	BnaC09g08700.1D2	RLK	variable	1	1	1	1	1	1	1	1	1	1	1	1	1	1	1	1	1	1	1	1	1	1	1	1	1	1	1	1	1	1	1	1	1	1	1	1	1	1	1	1	1	1	1	1
chrC09	7471131	7472822	BnaC09g09510.1D2	RLK	core	1	1	1	1	1	1	1	1	1	1	1	1	1	1	1	1	1	1	1	1	1	1	1	1	1	1	1	1	1	1	1	1	1	1	1	1	1	1	1	1	1	1	1	1
chrC09	8011366	8014099	BnaC09g09960.1D2	RLK	core	1	1	1	1	1	1	1	1	1	1	1	1	1	1	1	1	1	1	1	1	1	1	1	1	1	1	1	1	1	1	1	1	1	1	1	1	1	1	1	1	1	1	1	1
chrC09	9473772	9476890	BnaC09g11040.1D2	RLK	variable	1	1	1	1	1	1	1	0	0	1	0	1	1	0	1	1	1	1	1	1	1	1	1	1	0	1	1	1	1	0	0	1	1	1	1	1	1	1	1	1	1	1	1	1
chrC09	10470163	10472001	BnaC09g11870.1D2	RLK	core	1	1	1	1	1	1	1	1	1	1	1	1	1	1	1	1	1	1	1	1	1	1	1	1	1	1	1	1	1	1	1	1	1	1	1	1	1	1	1	1	1	1	1	1
chrC09	12414166	12418812	BnaC09g12810.1D2	RLK	core	1	1	1	1	1	1	1	1	1	1	1	1	1	1	1	1	1	1	1	1	1	1	1	1	1	1	1	1	1	1	1	1	1	1	1	1	1	1	1	1	1	1	1	1
chrC09	14379390	14382410	BnaC09g14090.1D2	CNL	variable	7	7	7	7	7	7	7	7	7	7	7	7	7	7	7	7	7	7	7	7	7	7	7	7	7	7	7	7	7	7	7	7	7	7	7	7	7	7	7	7	7	7	0	7
chrC09	16491596	16494205	BnaC09g15160.1D2	RLK	core	1	1	1	1	1	1	1	1	1	1	1	1	1	1	1	1	1	1	1	1	1	1	1	1	1	1	1	1	1	1	1	1	1	1	1	1	1	1	1	1	1	1	1	1
chrC09	17066307	17068563	BnaC09g15500.1D2	RLK	core	1	1	1	1	1	1	1	1	1	1	1	1	1	1	1	1	1	1	1	1	1	1	1	1	1	1	1	1	1	1	1	1	1	1	1	1	1	1	1	1	1	1	1	1
chrC09	17679769	17683251	BnaC09g15960.1D2	RLK	core	1	1	1	1	1	1	1	1	1	1	1	1	1	1	1	1	1	1	1	1	1	1	1	1	1	1	1	1	1	1	1	1	1	1	1	1	1	1	1	1	1	1	1	1
chrC09	18448940	18451963	BnaC09g16540.1D2	NL	core	3	3	3	3	3	3	3	3	3	3	3	3	3	3	3	3	3	3	3	3	3	3	3	3	3	3	3	3	3	3	3	3	3	3	3	3	3	3	3	3	3	3	3	3
chrC09	18546191	18546585	BnaC09g16580.1D2	TX	core	4	4	4	4	4	4	4	4	4	4	4	4	4	4	4	4	4	4	4	4	4	4	4	4	4	4	4	4	4	4	4	4	4	4	4	4	4	4	4	4	4	4	4	4
chrC09	18765256	18768347	BnaC09g16660.1D2	RLK	core	1	1	1	1	1	1	1	1	1	1	1	1	1	1	1	1	1	1	1	1	1	1	1	1	1	1	1	1	1	1	1	1	1	1	1	1	1	1	1	1	1	1	1	1
chrC09	19562998	19564113	BnaC09g17130.1D2	NBS	variable	5	5	5	5	0	5	5	0	5	5	5	0	5	5	5	5	0	5	0	5	5	5	5	5	5	5	5	5	5	0	5	5	5	5	5	5	5	5	5	5	5	5	5	5
chrC09	19569673	19570170	BnaC09g17140.1D2	TX	core	4	4	4	4	4	4	4	4	4	4	4	4	4	4	4	4	4	4	4	4	4	4	4	4	4	4	4	4	4	4	4	4	4	4	4	4	4	4	4	4	4	4	4	4
chrC09	19580085	19581877	BnaC09g17150.1D2	NL	core	3	3	3	3	3	3	3	3	3	3	3	3	3	3	3	3	3	3	3	3	3	3	3	3	3	3	3	3	3	3	3	3	3	3	3	3	3	3	3	3	3	3	3	3
chrC09	19598159	19602734	BnaC09g17190.1D2	TNL	variable	6	6	6	6	0	6	0	0	0	0	6	0	6	6	6	0	0	6	0	6	6	6	6	6	6	6	0	0	0	0	6	6	6	6	6	6	6	6	6	6	6	6	6	6
chrC09	19608320	19612211	BnaC09g17200.1D2	TNL	variable	6	6	6	6	0	6	0	0	0	0	6	0	6	6	0	0	0	6	0	6	0	6	6	6	6	6	0	0	0	0	6	6	6	6	6	0	6	6	0	6	6	6	0	6
chrC09	19621581	19623354	BnaC09g17220.1D2	NL	variable	3	3	3	3	0	3	0	0	0	0	3	0	3	3	0	0	0	3	0	3	0	3	3	3	3	3	0	0	0	0	3	3	3	3	3	3	3	3	0	3	0	3	0	3
chrC09	19625619	19626086	BnaC09g17230.1D2	TX	variable	4	4	4	4	0	4	0	0	0	0	4	0	4	4	0	0	0	4	0	4	0	4	4	4	4	4	0	0	0	0	4	4	4	4	4	4	4	4	0	4	0	4	0	4
chrC09	19649972	19651522	BnaC09g17240.1D2	NL	variable	3	3	3	3	0	3	0	0	0	0	3	0	3	3	0	0	0	3	0	3	0	3	3	3	3	3	0	0	0	0	3	3	3	3	3	3	3	3	0	3	0	3	0	3
chrC09	19672502	19673398	BnaC09g17270.1D2	NBS	variable	5	5	5	5	0	5	0	0	0	0	5	0	5	5	0	0	0	5	0	5	0	5	5	5	5	5	0	0	0	0	5	5	5	5	5	5	5	5	5	5	0	5	0	5
chrC09	19986225	19987214	BnaC09g17420.1D2	RLK	core	1	1	1	1	1	1	1	1	1	1	1	1	1	1	1	1	1	1	1	1	1	1	1	1	1	1	1	1	1	1	1	1	1	1	1	1	1	1	1	1	1	1	1	1
chrC09	20162767	20166520	BnaC09g17580.1D2	RLK	core	1	1	1	1	1	1	1	1	1	1	1	1	1	1	1	1	1	1	1	1	1	1	1	1	1	1	1	1	1	1	1	1	1	1	1	1	1	1	1	1	1	1	1	1
chrC09	22156800	22159047	BnaC09g18750.1D2	NBS	core	5	5	5	5	5	5	5	5	5	5	5	5	5	5	5	5	5	5	5	5	5	5	5	5	5	5	5	5	5	5	5	5	5	5	5	5	5	5	5	5	5	5	5	5
chrC09	22169149	22169628	BnaC09g18760.1D2	TX	core	4	4	4	4	4	4	4	4	4	4	4	4	4	4	4	4	4	4	4	4	4	4	4	4	4	4	4	4	4	4	4	4	4	4	4	4	4	4	4	4	4	4	4	4
chrC09	22197576	22207487	BnaC09g18770.1D2	TNL	core	6	6	6	6	6	6	6	6	6	6	6	6	6	6	6	6	6	6	6	6	6	6	6	6	6	6	6	6	6	6	6	6	6	6	6	6	6	6	6	6	6	6	6	6
chrC09	23181119	23183770	BnaC09g19290.1D2	RLK	core	1	1	1	1	1	1	1	1	1	1	1	1	1	1	1	1	1	1	1	1	1	1	1	1	1	1	1	1	1	1	1	1	1	1	1	1	1	1	1	1	1	1	1	1
chrC09	25045287	25047353	BnaC09g20580.1D2	RLK	core	1	1	1	1	1	1	1	1	1	1	1	1	1	1	1	1	1	1	1	1	1	1	1	1	1	1	1	1	1	1	1	1	1	1	1	1	1	1	1	1	1	1	1	1
chrC09	26459739	26460177	BnaC09g21330.1D2	TX	core	4	4	4	4	4	4	4	4	4	4	4	4	4	4	4	4	4	4	4	4	4	4	4	4	4	4	4	4	4	4	4	4	4	4	4	4	4	4	4	4	4	4	4	4
chrC09	26461314	26464921	BnaC09g21340.1D2	NL	core	3	3	3	3	3	3	3	3	3	3	3	3	3	3	3	3	3	3	3	3	3	3	3	3	3	3	3	3	3	3	3	3	3	3	3	3	3	3	3	3	3	3	3	3
chrC09	27451545	27454099	BnaC09g21890.1D2	NBS	core	5	5	5	5	5	5	5	5	5	5	5	5	5	5	5	5	5	5	5	5	5	5	5	5	5	5	5	5	5	5	5	5	5	5	5	5	5	5	5	5	5	5	5	5
chrC09	28022629	28023105	BnaC09g22160.1D2	RLK	core	1	1	1	1	1	1	1	1	1	1	1	1	1	1	1	1	1	1	1	1	1	1	1	1	1	1	1	1	1	1	1	1	1	1	1	1	1	1	1	1	1	1	1	1
chrC09	34803863	34805699	BnaC09g23850.1D2	RLP	core	2	2	2	2	2	2	2	2	2	2	2	2	2	2	2	2	2	2	2	2	2	2	2	2	2	2	2	2	2	2	2	2	2	2	2	2	2	2	2	2	2	2	2	2
chrC09	35138358	35139727	BnaC09g23970.1D2	RLK	core	1	1	1	1	1	1	1	1	1	1	1	1	1	1	1	1	1	1	1	1	1	1	1	1	1	1	1	1	1	1	1	1	1	1	1	1	1	1	1	1	1	1	1	1
chrC09	35692012	35694624	BnaC09g24250.1D2	RLK	core	1	1	1	1	1	1	1	1	1	1	1	1	1	1	1	1	1	1	1	1	1	1	1	1	1	1	1	1	1	1	1	1	1	1	1	1	1	1	1	1	1	1	1	1
chrC09	39207505	39209259	BnaC09g25620.1D2	RLK	core	1	1	1	1	1	1	1	1	1	1	1	1	1	1	1	1	1	1	1	1	1	1	1	1	1	1	1	1	1	1	1	1	1	1	1	1	1	1	1	1	1	1	1	1
chrC09	39509981	39512489	BnaC09g25750.1D2	RLK	core	1	1	1	1	1	1	1	1	1	1	1	1	1	1	1	1	1	1	1	1	1	1	1	1	1	1	1	1	1	1	1	1	1	1	1	1	1	1	1	1	1	1	1	1
chrC09	40341285	40344311	BnaC09g26130.1D2	RLK	core	1	1	1	1	1	1	1	1	1	1	1	1	1	1	1	1	1	1	1	1	1	1	1	1	1	1	1	1	1	1	1	1	1	1	1	1	1	1	1	1	1	1	1	1
chrC09	41784704	41788060	BnaC09g26650.1D2	RLK	core	1	1	1	1	1	1	1	1	1	1	1	1	1	1	1	1	1	1	1	1	1	1	1	1	1	1	1	1	1	1	1	1	1	1	1	1	1	1	1	1	1	1	1	1
chrC09	43483424	43485421	BnaC09g27730.1D2	RLK	core	1	1	1	1	1	1	1	1	1	1	1	1	1	1	1	1	1	1	1	1	1	1	1	1	1	1	1	1	1	1	1	1	1	1	1	1	1	1	1	1	1	1	1	1
chrC09	44091237	44093503	BnaC09g28070.1D2	RLK	core	1	1	1	1	1	1	1	1	1	1	1	1	1	1	1	1	1	1	1	1	1	1	1	1	1	1	1	1	1	1	1	1	1	1	1	1	1	1	1	1	1	1	1	1
chrC09	45228906	45233139	BnaC09g28710.1D2	RLK	core	1	1	1	1	1	1	1	1	1	1	1	1	1	1	1	1	1	1	1	1	1	1	1	1	1	1	1	1	1	1	1	1	1	1	1	1	1	1	1	1	1	1	1	1
chrC09	46733033	46734418	BnaC09g29920.1D2	RLK	core	1	1	1	1	1	1	1	1	1	1	1	1	1	1	1	1	1	1	1	1	1	1	1	1	1	1	1	1	1	1	1	1	1	1	1	1	1	1	1	1	1	1	1	1
chrC09	48027694	48030519	BnaC09g30770.1D2	RLK	variable	1	1	1	1	1	1	1	1	1	1	1	1	1	1	1	1	1	1	1	1	1	1	1	1	1	1	1	1	1	1	1	1	1	1	1	1	1	1	1	1	1	1	1	1
chrC09	48093279	48095771	BnaC09g30850.1D2	RLK	variable	1	1	1	1	1	1	1	1	1	1	1	1	1	1	1	1	1	1	1	1	1	1	1	1	1	1	1	1	1	1	1	1	1	1	1	1	1	1	1	1	1	1	1	1
chrC09	48516401	48517780	BnaC09g31200.1D2	RLK	core	1	1	1	1	1	1	1	1	1	1	1	1	1	1	1	1	1	1	1	1	1	1	1	1	1	1	1	1	1	1	1	1	1	1	1	1	1	1	1	1	1	1	1	1
chrC09	48573540	48575349	BnaC09g31240.1D2	RLK	variable	1	1	1	1	1	1	1	1	1	1	1	1	1	1	1	1	1	1	1	1	1	1	1	1	1	1	1	1	1	1	1	1	1	1	1	1	1	1	1	1	1	1	1	1
chrC09	48674327	48676441	BnaC09g31260.1D2	RLK	variable	1	1	1	1	1	1	1	1	1	1	1	1	1	1	1	1	1	1	1	1	1	1	1	1	1	1	1	1	1	1	1	1	1	1	1	1	1	1	1	1	1	1	1	1
chrC09	48695328	48697322	BnaC09g31300.1D2	RLK	variable	1	1	1	1	1	1	1	1	1	1	1	1	1	1	1	1	1	1	1	1	1	1	1	1	1	1	1	1	1	1	1	1	1	1	1	1	1	1	1	1	1	1	1	1
chrC09	48959051	48961129	BnaC09g31560.1D2	RLK	core	1	1	1	1	1	1	1	1	1	1	1	1	1	1	1	1	1	1	1	1	1	1	1	1	1	1	1	1	1	1	1	1	1	1	1	1	1	1	1	1	1	1	1	1
chrC09	49227095	49229104	BnaC09g31710.1D2	RLK	variable	1	1	1	1	1	1	1	1	1	1	1	1	1	1	1	1	1	1	1	1	1	1	1	1	1	1	1	1	1	1	1	1	1	1	1	1	1	1	1	1	1	1	1	1
chrC09	49229945	49231948	BnaC09g31720.1D2	RLK	variable	1	1	1	1	1	1	1	1	1	1	1	1	1	1	1	1	1	1	1	1	1	1	1	1	1	1	1	1	1	1	1	1	1	1	1	1	1	1	1	1	1	1	1	1
chrC09	49253795	49255870	BnaC09g31730.1D2	RLK	variable	1	1	1	1	1	1	1	1	1	1	1	1	1	1	1	1	1	1	1	1	1	1	1	1	1	1	1	1	1	1	1	1	1	1	1	1	1	1	1	1	1	1	1	1
chrC09	50484861	50487997	BnaC09g32650.1D2	RLK	core	1	1	1	1	1	1	1	1	1	1	1	1	1	1	1	1	1	1	1	1	1	1	1	1	1	1	1	1	1	1	1	1	1	1	1	1	1	1	1	1	1	1	1	1
chrC09	50491146	50495002	BnaC09g32670.1D2	RLK	core	1	1	1	1	1	1	1	1	1	1	1	1	1	1	1	1	1	1	1	1	1	1	1	1	1	1	1	1	1	1	1	1	1	1	1	1	1	1	1	1	1	1	1	1
chrC09	50934449	50936818	BnaC09g33090.1D2	RLK	core	1	1	1	1	1	1	1	1	1	1	1	1	1	1	1	1	1	1	1	1	1	1	1	1	1	1	1	1	1	1	1	1	1	1	1	1	1	1	1	1	1	1	1	1
chrC09	51047543	51050689	BnaC09g33270.1D2	RLK	core	1	1	1	1	1	1	1	1	1	1	1	1	1	1	1	1	1	1	1	1	1	1	1	1	1	1	1	1	1	1	1	1	1	1	1	1	1	1	1	1	1	1	1	1
chrC09	51641641	51643602	BnaC09g34010.1D2	RLK	core	1	1	1	1	1	1	1	1	1	1	1	1	1	1	1	1	1	1	1	1	1	1	1	1	1	1	1	1	1	1	1	1	1	1	1	1	1	1	1	1	1	1	1	1
chrC09	53112975	53115367	BnaC09g35460.1D2	RLK	core	1	1	1	1	1	1	1	1	1	1	1	1	1	1	1	1	1	1	1	1	1	1	1	1	1	1	1	1	1	1	1	1	1	1	1	1	1	1	1	1	1	1	1	1
chrC09	53169945	53171982	BnaC09g35490.1D2	TN	variable	9	9	9	9	9	9	9	9	9	9	9	9	9	9	9	9	9	9	9	9	9	9	9	9	9	9	9	9	9	9	9	0	9	9	9	9	9	9	9	9	9	0	9	9
chrC09	53915471	53915821	BnaC09g36500.1D2	RLP	core	2	2	2	2	2	2	2	2	2	2	2	2	2	2	2	2	2	2	2	2	2	2	2	2	2	2	2	2	2	2	2	2	2	2	2	2	2	2	2	2	2	2	2	2
chrC09	54069282	54072557	BnaC09g36630.1D2	NL	variable	3	3	3	3	3	3	3	3	3	3	3	3	3	3	3	3	3	3	3	3	3	3	3	3	3	3	3	3	3	3	3	0	3	3	3	3	3	3	3	3	3	0	3	3
chrC09	54153995	54155994	BnaC09g36730.1D2	RLK	core	1	1	1	1	1	1	1	1	1	1	1	1	1	1	1	1	1	1	1	1	1	1	1	1	1	1	1	1	1	1	1	1	1	1	1	1	1	1	1	1	1	1	1	1
chrC09	54251484	54251915	BnaC09g36890.1D2	TX	core	4	4	4	4	4	4	4	4	4	4	4	4	4	4	4	4	4	4	4	4	4	4	4	4	4	4	4	4	4	4	4	4	4	4	4	4	4	4	4	4	4	4	4	4
chrC09	54252944	54253416	BnaC09g36900.1D2	TX	core	4	4	4	4	4	4	4	4	4	4	4	4	4	4	4	4	4	4	4	4	4	4	4	4	4	4	4	4	4	4	4	4	4	4	4	4	4	4	4	4	4	4	4	4
chrC09	54473379	54475652	BnaC09g37180.1D2	RLK	core	1	1	1	1	1	1	1	1	1	1	1	1	1	1	1	1	1	1	1	1	1	1	1	1	1	1	1	1	1	1	1	1	1	1	1	1	1	1	1	1	1	1	1	1
chrC09	54593564	54595122	BnaC09g37370.1D2	RLK	variable	1	1	1	1	1	1	1	1	1	1	1	1	1	1	1	1	1	1	1	1	1	1	1	1	1	1	1	1	1	1	1	1	1	1	1	1	1	1	1	1	1	1	1	1
chrC09	55731296	55732574	BnaC09g38670.1D2	RLK	variable	1	1	1	1	1	1	1	1	1	1	1	1	1	1	1	1	1	1	1	1	1	1	1	1	1	1	1	1	1	1	1	1	0	1	1	1	1	1	1	1	1	1	1	1
chrC09	55927078	55928603	BnaC09g38990.1D2	RLP	core	2	2	2	2	2	2	2	2	2	2	2	2	2	2	2	2	2	2	2	2	2	2	2	2	2	2	2	2	2	2	2	2	2	2	2	2	2	2	2	2	2	2	2	2
chrC09	56332852	56334890	BnaC09g39640.1D2	RLK	variable	1	1	1	1	1	1	1	1	1	1	1	1	1	1	1	1	1	1	1	1	1	1	1	1	1	1	1	1	1	1	1	1	0	1	1	1	1	1	1	1	1	1	1	1
chrC09	56336100	56337673	BnaC09g39650.1D2	TX	variable	4	4	4	4	4	4	4	4	4	4	4	4	4	4	4	4	4	4	4	4	4	4	4	4	4	4	4	4	4	4	4	4	0	4	4	4	4	4	4	4	4	4	4	4
chrC09	57614940	57618245	BnaC09g41500.1D2	RLK	variable	1	1	1	1	0	1	1	1	1	1	1	1	1	1	1	1	1	1	1	1	1	1	1	1	1	1	1	1	1	1	1	1	1	1	1	1	1	1	1	1	1	1	1	1
chrC09	58340127	58341467	BnaC09g42940.1D2	RLK	core	1	1	1	1	1	1	1	1	1	1	1	1	1	1	1	1	1	1	1	1	1	1	1	1	1	1	1	1	1	1	1	1	1	1	1	1	1	1	1	1	1	1	1	1
chrC09	58342382	58343773	BnaC09g42950.1D2	RLK	core	1	1	1	1	1	1	1	1	1	1	1	1	1	1	1	1	1	1	1	1	1	1	1	1	1	1	1	1	1	1	1	1	1	1	1	1	1	1	1	1	1	1	1	1
chrC09	58360491	58362697	BnaC09g43010.1D2	RLK	variable	1	1	0	1	1	1	1	1	1	1	1	1	1	1	1	1	1	1	1	1	1	1	1	1	1	1	1	1	1	1	1	1	1	1	1	1	1	1	1	1	1	1	1	1
chrC09	58367279	58372392	BnaC09g43030.1D2	RLK	variable	1	1	0	1	1	1	1	1	1	1	1	1	1	1	1	1	1	1	1	1	1	1	1	1	1	1	1	1	1	1	1	1	1	1	1	1	1	1	1	1	1	1	1	1
chrC09	58611744	58614430	BnaC09g43290.1D2	RLK	core	1	1	1	1	1	1	1	1	1	1	1	1	1	1	1	1	1	1	1	1	1	1	1	1	1	1	1	1	1	1	1	1	1	1	1	1	1	1	1	1	1	1	1	1
chrC09	58646622	58650171	BnaC09g43380.1D2	RLK	variable	1	1	0	1	1	1	1	1	1	1	1	1	1	1	1	1	1	1	1	1	1	1	1	1	1	1	1	1	1	1	1	1	1	1	1	1	1	1	1	1	1	1	1	1
chrC09	59308928	59310892	BnaC09g44700.1D2	RLK	variable	1	1	1	1	1	1	1	1	1	1	1	1	1	1	1	1	1	1	1	1	1	1	1	1	0	1	1	1	1	1	1	1	1	0	1	1	1	1	1	1	1	1	1	1
chrC09	59562447	59563010	BnaC09g45300.1D2	RLK	core	1	1	1	1	1	1	1	1	1	1	1	1	1	1	1	1	1	1	1	1	1	1	1	1	1	1	1	1	1	1	1	1	1	1	1	1	1	1	1	1	1	1	1	1
chrC09	60160449	60164301	BnaC09g45980.1D2	RNL	variable	11	11	11	11	11	11	11	11	11	11	11	11	11	11	11	11	11	11	11	11	11	11	11	11	11	11	11	11	11	11	11	11	11	0	11	11	11	11	11	11	11	11	11	11
Pangenome additional contigs	35321598	35323648	BnaPanG000207	RLK	variable	1	1	1	1	1	0	1	1	1	0	1	1	0	1	1	1	1	0	1	1	1	1	1	1	1	1	1	1	1	1	1	1	1	1	0	1	1	1	1	1	1	1	1	1
Pangenome additional contigs	19319633	19325164	BnaPanG000231	RLK	variable	1	1	1	1	1	1	1	1	1	1	1	1	1	1	1	1	1	1	1	1	1	1	1	1	1	1	1	1	1	1	1	1	1	1	1	1	1	1	1	1	1	1	1	1
Pangenome additional contigs	38388189	38389023	BnaPanG000354	NBS	variable	5	5	5	5	5	0	5	5	5	5	5	0	0	5	5	0	5	0	5	5	5	0	0	5	5	5	5	5	5	5	5	5	0	5	0	0	5	5	5	5	5	5	5	0
Pangenome additional contigs	22651811	22653734	BnaPanG000453	NL	variable	0	0	0	0	0	3	3	3	0	3	0	0	0	3	0	3	3	0	3	3	3	3	3	0	0	3	3	3	0	3	3	3	3	0	3	0	0	0	3	3	0	0	0	3
Pangenome additional contigs	34045309	34049116	BnaPanG000488	RLK	variable	0	1	0	0	1	0	0	0	0	0	0	0	0	0	0	0	0	0	1	1	1	0	0	0	0	1	1	1	0	1	1	0	0	0	1	0	0	0	0	1	0	0	0	1
Pangenome additional contigs	141854508	141856279	BnaPanG000492	RLP	variable	0	0	0	0	0	0	0	0	0	0	0	0	0	0	0	0	0	0	0	0	0	0	0	0	0	0	0	0	0	0	0	2	2	2	0	0	0	0	0	2	2	0	0	0
Pangenome additional contigs	141856973	141876526	BnaPanG000493	NL	variable	0	0	0	0	0	0	0	0	0	0	0	0	0	0	0	0	0	0	0	0	0	0	0	0	0	0	0	0	0	0	0	3	3	3	0	0	0	0	0	3	3	0	0	0
Pangenome additional contigs	38452505	38456911	BnaPanG000544	RLP	variable	2	2	2	2	0	2	2	2	2	2	2	2	0	2	2	0	2	2	2	2	2	2	2	2	2	2	2	2	2	2	2	2	2	0	2	2	2	2	0	2	2	2	2	2
Pangenome additional contigs	31265929	31274949	BnaPanG000555	NL	variable	0	0	0	0	3	0	0	0	0	0	0	3	0	0	0	0	3	3	0	0	0	0	0	3	0	3	0	0	0	0	3	0	0	0	3	0	0	3	0	0	0	3	3	0
Pangenome additional contigs	31282030	31287256	BnaPanG000556	TNL	variable	0	0	0	0	6	0	0	0	0	0	0	6	0	0	0	0	6	6	0	0	0	0	0	6	0	6	0	0	0	0	6	0	0	0	6	0	0	6	0	0	0	6	6	0
Pangenome additional contigs	31214902	31222906	BnaPanG000557	RLK	variable	1	1	1	1	1	1	1	1	1	1	1	1	0	1	1	1	1	0	1	1	1	1	1	1	1	1	1	1	1	1	1	0	1	0	1	1	0	0	0	1	0	0	1	1
Pangenome additional contigs	189104821	189108046	BnaPanG000589	NL	variable	0	3	0	3	0	0	0	0	0	0	0	0	0	0	3	0	3	0	3	0	3	0	0	0	0	0	3	0	0	3	0	3	0	3	3	0	3	3	3	3	3	3	3	3
Pangenome additional contigs	190170752	190181770	BnaPanG000600	TNL	variable	0	0	0	0	0	0	0	0	0	0	0	0	0	0	0	0	0	0	0	0	0	0	0	0	0	0	0	0	0	0	0	6	6	0	0	0	6	6	0	6	6	6	6	0
Pangenome additional contigs	190182028	190186450	BnaPanG000601	NL	variable	0	0	0	0	0	0	0	0	0	0	0	0	0	0	0	0	0	0	0	0	0	0	0	0	0	0	0	0	0	0	0	3	3	0	0	0	3	3	0	3	3	3	3	0
Pangenome additional contigs	13563231	13568581	BnaPanG000623	NBS	variable	0	0	0	0	5	5	0	5	0	0	0	0	0	5	0	0	0	0	0	0	5	5	5	0	0	0	0	5	0	0	5	5	0	0	5	0	5	5	5	5	5	0	5	0
Pangenome additional contigs	9655969	9671624	BnaPanG000631	RLK	variable	1	0	0	1	1	0	1	1	1	0	1	1	0	1	1	1	1	1	1	1	1	1	1	1	1	1	1	1	1	1	1	1	0	1	1	0	1	0	1	1	1	1	1	1
Pangenome additional contigs	33452872	33467093	BnaPanG000645	RLP	variable	0	2	0	0	2	2	2	0	0	0	0	2	0	2	0	0	0	0	2	0	0	0	2	0	0	0	2	2	0	0	2	2	0	2	2	0	2	2	2	2	2	0	0	0
Pangenome additional contigs	32916482	32922234	BnaPanG000701	RLK	variable	1	0	1	0	0	1	0	1	1	0	1	0	0	1	1	0	0	0	1	0	1	1	1	1	0	1	1	1	1	0	1	0	1	1	0	0	1	1	1	0	1	1	1	1
Pangenome additional contigs	38926326	38928480	BnaPanG000750	RLP	variable	2	0	2	0	2	2	2	0	0	0	0	0	0	0	0	0	0	0	2	0	2	0	0	2	0	0	0	0	0	0	2	2	0	0	0	0	2	2	2	2	2	2	0	0
Pangenome additional contigs	35870276	35883308	BnaPanG000755	TX	variable	0	0	4	0	0	4	0	0	0	0	0	0	0	0	0	0	4	0	0	0	4	0	0	0	0	4	4	0	0	0	4	0	0	4	4	0	0	0	0	0	0	4	0	0
Pangenome additional contigs	33369817	33373963	BnaPanG000830	NL	variable	0	3	3	3	3	3	0	3	3	3	3	0	0	3	0	3	0	3	3	3	3	3	3	3	3	3	0	0	3	0	3	3	0	3	3	3	3	0	0	3	0	3	3	0
Pangenome additional contigs	33403748	33407773	BnaPanG000832	NL	variable	0	3	3	3	3	3	0	3	3	3	3	0	0	3	0	3	0	3	3	3	3	3	3	3	3	3	0	0	3	0	3	3	0	3	3	3	3	0	0	3	0	3	3	0
Pangenome additional contigs	19499898	19501427	BnaPanG000848	RLP	variable	2	0	2	2	2	0	0	2	2	2	2	2	0	2	2	2	2	2	2	2	0	2	2	2	0	2	2	2	2	2	2	0	2	0	0	0	2	0	0	2	0	2	2	2
Pangenome additional contigs	31104252	31108876	BnaPanG000860	RLP	variable	2	2	2	2	2	2	0	2	2	2	2	2	0	2	0	2	0	2	2	0	2	2	0	2	2	2	2	2	2	2	2	0	0	2	0	2	2	0	0	2	2	0	0	0
Pangenome additional contigs	148132763	148139660	BnaPanG000876	NL	variable	0	0	0	3	0	0	0	0	3	3	3	0	0	0	0	3	0	0	3	0	0	0	0	0	0	0	0	0	0	3	0	3	0	0	0	0	3	0	0	3	3	0	0	0
Pangenome additional contigs	38659834	38670810	BnaPanG000919	RLK	variable	1	1	1	0	1	1	1	1	0	1	0	0	0	1	1	0	1	1	1	1	1	1	0	1	0	1	1	1	1	1	1	1	1	0	1	0	1	1	1	1	1	1	1	1
Pangenome additional contigs	190155328	190159688	BnaPanG001051	TNL	variable	0	0	0	0	0	0	0	0	0	0	0	0	0	0	0	0	0	0	0	0	0	0	0	0	0	0	0	0	0	0	0	6	0	0	0	0	0	0	6	0	6	0	6	0
Pangenome additional contigs	92089751	92093592	BnaPanG001054	TN	variable	0	0	0	0	0	0	0	0	0	0	0	0	0	0	0	0	0	0	0	0	0	0	0	0	0	0	0	0	0	0	0	0	0	0	0	0	0	9	0	0	9	0	9	0
Pangenome additional contigs	92093428	92096711	BnaPanG001055	TNL	variable	0	0	0	0	0	0	0	0	0	0	0	0	0	0	0	0	0	0	0	0	0	0	0	0	0	0	0	0	0	0	0	0	0	0	0	0	0	6	0	0	6	0	6	0
Pangenome additional contigs	92434492	92438872	BnaPanG001067	RLK	variable	0	1	1	0	1	0	0	0	0	0	0	0	0	0	0	1	0	0	0	0	0	0	0	0	0	0	0	0	0	0	0	0	0	0	0	0	0	1	0	0	0	0	0	0
Pangenome additional contigs	2063113	2069115	BnaPanG001082	RLP	variable	0	0	0	0	0	0	0	0	0	0	0	0	0	0	0	0	0	0	0	0	0	0	0	0	0	0	0	0	0	0	0	0	0	0	0	0	2	2	2	0	2	0	0	0
Pangenome additional contigs	2740866	2742892	BnaPanG001091	RLK	variable	1	1	1	1	1	1	1	1	1	1	1	1	1	1	1	1	1	1	1	1	1	1	1	1	1	1	1	1	1	1	1	1	1	1	1	1	1	1	1	1	1	1	1	1
Pangenome additional contigs	106243340	106247601	BnaPanG001145	RLP	variable	0	0	0	0	0	0	0	0	0	0	0	0	0	0	0	0	0	0	0	0	0	0	0	0	0	0	0	0	0	0	0	0	0	0	0	0	2	0	0	0	0	0	0	0
Pangenome additional contigs	33092090	33097126	BnaPanG001152	RLP	variable	2	2	2	2	0	0	2	2	2	2	2	2	0	0	2	2	2	0	2	2	2	2	2	2	0	2	2	2	2	2	2	2	0	0	2	2	0	2	2	0	2	0	2	2
Pangenome additional contigs	33050391	33051740	BnaPanG001156	NL	variable	0	3	3	0	0	3	0	3	3	3	0	3	0	3	3	3	3	0	3	0	0	3	3	0	3	3	3	3	3	3	3	3	0	3	0	3	3	0	0	3	0	3	3	0
Pangenome additional contigs	33053860	33054529	BnaPanG001158	RLK	variable	0	1	1	0	0	1	0	1	1	1	0	1	0	1	1	1	1	0	1	0	0	1	1	0	1	1	1	1	1	1	1	0	0	0	0	1	1	0	0	1	1	1	0	0
Pangenome additional contigs	192124574	192128290	BnaPanG001168	RLP	variable	0	0	0	0	0	0	0	0	0	0	0	0	0	0	0	0	2	0	0	2	0	0	0	0	0	0	0	0	0	0	0	2	2	0	2	0	0	2	2	2	2	0	2	2
Pangenome additional contigs	247763	252124	BnaPanG001238	TNL	variable	0	0	0	0	0	0	0	0	0	0	0	0	0	0	0	0	0	0	0	0	0	0	0	0	0	0	0	0	0	0	0	0	6	0	0	0	6	0	0	0	6	6	0	0
Pangenome additional contigs	177308485	177312110	BnaPanG001273	RLP	variable	0	0	0	2	0	2	0	0	2	0	0	2	0	0	0	2	0	0	0	0	0	0	2	0	2	0	0	0	2	2	0	2	2	0	2	0	0	0	0	2	0	0	2	2
Pangenome additional contigs	191623528	191626703	BnaPanG001290	NL	variable	0	0	0	0	0	3	0	0	0	0	0	0	0	0	0	0	0	0	0	0	0	0	0	3	0	0	0	0	0	0	0	3	3	3	0	0	0	3	3	3	3	0	3	0
Pangenome additional contigs	31607850	31616778	BnaPanG001326	NL	variable	0	3	3	3	3	0	0	3	3	3	0	0	0	3	3	0	3	0	0	3	3	3	0	3	3	3	3	3	3	3	3	3	0	3	3	0	3	3	3	3	3	0	0	0
Pangenome additional contigs	175336937	175337673	BnaPanG001340	NBS	variable	5	5	5	0	0	5	5	5	0	0	0	0	0	0	0	0	0	0	0	5	0	0	5	5	5	0	0	0	0	0	0	5	0	5	5	0	5	5	5	5	5	5	5	0
Pangenome additional contigs	175338410	175339068	BnaPanG001341	NBS	variable	5	5	5	0	0	5	5	5	0	0	0	0	0	0	0	0	0	0	5	5	0	0	0	5	0	0	0	0	0	0	0	5	0	5	5	0	5	5	5	5	5	5	5	0
Pangenome additional contigs	175339093	175340416	BnaPanG001342	NL	variable	3	3	3	0	0	0	3	0	0	0	0	0	0	0	0	0	0	0	3	3	0	0	0	3	0	0	0	0	0	0	0	3	0	3	3	0	3	3	3	3	3	3	3	0
Pangenome additional contigs	4396960	4398369	BnaPanG001380	NL	variable	3	3	3	3	3	0	3	3	3	3	0	3	3	3	3	3	0	3	3	3	3	3	3	3	3	3	3	3	0	3	3	3	0	3	3	3	3	3	3	3	3	3	3	3
Pangenome additional contigs	34955032	34964962	BnaPanG001423	RLK	variable	1	1	1	1	1	1	1	1	1	1	1	1	1	1	1	1	1	1	1	1	1	1	1	1	1	1	1	1	0	1	1	1	1	1	1	1	1	1	1	1	1	1	0	1
Pangenome additional contigs	35559147	35560987	BnaPanG001444	TN	variable	0	9	0	0	9	9	9	9	0	9	0	0	0	9	9	9	0	0	9	9	9	9	9	0	0	9	9	9	0	9	9	9	9	0	9	0	9	9	9	9	9	0	9	9
Pangenome additional contigs	187594264	187598215	BnaPanG001531	RLK	variable	0	0	0	0	0	0	0	0	0	0	0	0	0	0	0	0	0	0	0	0	0	0	0	0	0	0	0	0	0	0	0	1	0	1	1	1	1	1	1	1	1	0	1	0
Pangenome additional contigs	34186165	34187314	BnaPanG001558	NL	variable	3	3	3	0	3	3	3	3	3	3	3	3	3	3	0	3	0	3	3	3	3	3	0	3	3	0	3	0	3	0	3	0	0	3	3	3	3	0	3	3	0	3	3	3
Pangenome additional contigs	31712785	31715716	BnaPanG001582	RLK	variable	1	1	1	1	1	0	0	1	1	0	1	1	0	0	1	1	0	0	0	1	1	1	0	1	1	1	1	1	1	1	1	1	0	0	1	1	0	1	1	1	1	0	1	1
Pangenome additional contigs	106050532	106054209	BnaPanG001590	RLK	variable	0	0	0	0	0	0	0	0	0	0	0	0	0	0	0	0	0	0	0	0	0	0	0	0	0	0	0	0	0	0	0	1	0	0	0	0	0	1	1	0	0	0	0	0
Pangenome additional contigs	176745510	176749106	BnaPanG001595	NL	variable	0	0	0	0	0	0	3	0	0	0	0	0	0	0	3	0	3	0	3	0	3	0	0	3	0	0	0	0	0	0	0	3	3	3	0	0	3	3	3	0	3	3	0	0
Pangenome additional contigs	142350046	142352981	BnaPanG001600	CNL	variable	0	7	0	0	0	0	0	0	0	0	0	0	0	0	0	0	0	0	0	0	0	0	0	0	0	0	0	0	0	0	0	7	0	0	0	7	7	0	0	0	0	0	0	0
Pangenome additional contigs	108880310	108885310	BnaPanG001659	RLP	variable	0	0	0	0	0	0	0	0	0	0	0	0	0	0	0	0	0	0	0	0	0	0	0	0	0	0	0	0	0	0	0	2	0	2	0	0	2	2	2	2	2	0	0	0
Pangenome additional contigs	38297954	38298749	BnaPanG001674	RLP	variable	0	0	0	2	0	0	0	0	0	0	0	0	0	2	0	0	2	0	2	0	0	0	0	0	0	0	2	0	0	0	2	2	2	0	0	0	0	0	0	0	0	0	0	0
Pangenome additional contigs	193109911	193110758	BnaPanG001702	NBS	variable	0	0	0	0	5	0	5	0	0	5	0	0	0	0	0	0	0	0	0	0	0	0	0	0	0	0	0	0	0	0	0	5	0	0	0	0	5	5	5	5	0	0	5	0
Pangenome additional contigs	177847310	177850653	BnaPanG001707	RLK	variable	0	0	0	1	0	1	0	0	1	0	0	1	0	0	0	1	0	0	0	0	0	0	1	0	1	0	0	0	1	1	0	1	1	0	1	0	0	0	0	0	0	0	1	1
Pangenome additional contigs	14033485	14036009	BnaPanG001743	RLK	variable	0	0	0	0	0	0	0	0	0	0	0	0	0	0	0	0	0	0	0	1	0	0	0	0	0	0	0	0	0	0	1	1	0	0	1	0	1	1	1	1	1	0	0	0
Pangenome additional contigs	142182760	142186608	BnaPanG001802	RLP	variable	0	0	0	0	0	0	0	0	2	2	2	0	0	0	2	2	0	2	0	0	2	0	0	0	2	0	2	0	0	0	0	0	0	2	0	2	2	2	0	0	2	0	2	0
Pangenome additional contigs	187484198	187484629	BnaPanG001816	TX	variable	0	0	0	0	0	4	0	0	0	0	0	0	0	0	0	0	0	0	0	0	0	0	4	0	0	0	0	0	0	0	0	4	4	0	0	0	4	4	0	4	0	0	0	0
Pangenome additional contigs	184034669	184042524	BnaPanG001822	NL	variable	0	0	0	0	3	0	3	3	3	3	0	3	0	0	3	3	3	0	3	0	3	3	3	0	0	0	3	3	3	3	0	0	0	0	0	0	0	0	3	0	3	0	3	0
Pangenome additional contigs	191922524	191928508	BnaPanG001845	TNL	variable	0	0	0	0	6	0	0	0	0	0	0	0	0	0	0	0	0	0	0	0	0	0	0	0	0	0	0	0	0	0	0	6	0	0	0	0	6	0	0	0	0	6	0	0
Pangenome additional contigs	31005295	31008811	BnaPanG001865	RLP	variable	0	2	0	0	0	0	0	0	2	2	2	0	0	0	2	0	0	2	2	2	2	0	0	0	2	2	2	2	0	0	2	2	0	2	0	0	2	2	0	2	2	0	2	0
Pangenome additional contigs	105635126	105639478	BnaPanG001889	RLK	variable	1	0	0	0	0	0	0	0	0	1	1	0	0	0	0	0	1	0	0	0	1	0	0	0	0	0	0	1	1	0	0	0	0	0	0	0	1	0	1	0	1	1	1	0
Pangenome additional contigs	35255404	35259388	BnaPanG001907	RLK	variable	1	1	1	0	1	0	0	0	0	0	0	0	0	0	0	0	1	0	0	0	1	0	0	0	0	1	0	0	0	0	1	0	1	0	0	0	0	0	0	1	0	1	0	0
Pangenome additional contigs	144429407	144432502	BnaPanG001914	RLK	variable	1	1	1	0	1	1	1	0	0	0	0	0	0	0	1	0	0	1	1	1	1	0	1	1	1	0	1	1	0	0	1	1	1	1	0	1	1	1	1	1	1	1	1	1
Pangenome additional contigs	144333818	144336345	BnaPanG002081	RLK	variable	0	0	0	0	0	0	0	0	0	0	0	0	0	0	0	0	0	0	0	0	0	0	0	0	0	0	0	0	0	0	0	1	0	0	1	0	1	1	1	1	1	0	0	1
Pangenome additional contigs	157972435	157976106	BnaPanG002119	NL	variable	3	0	3	0	0	0	0	0	0	3	0	0	0	0	3	0	3	3	0	0	3	0	0	0	0	0	0	3	3	3	0	3	3	0	3	0	0	3	0	3	3	3	0	3
Pangenome additional contigs	64322509	64326192	BnaPanG002121	NL	variable	0	0	0	0	0	0	0	0	0	0	0	0	0	0	0	0	0	0	0	0	0	0	0	0	0	0	0	0	0	0	0	0	0	0	0	0	0	3	3	0	0	0	0	0
Pangenome additional contigs	64326219	64327014	BnaPanG002122	RLP	variable	0	0	0	0	0	0	0	0	0	0	0	0	0	0	0	0	0	0	0	0	0	0	0	0	0	0	0	0	0	0	0	0	0	0	0	0	0	2	2	0	0	0	0	0
Pangenome additional contigs	32445430	32455644	BnaPanG002126	RLP	variable	0	0	0	0	0	0	0	0	0	0	0	2	0	0	0	0	2	2	0	0	0	0	0	0	0	2	0	0	0	0	2	2	0	0	0	0	2	0	0	0	0	2	2	0
Pangenome additional contigs	25293955	25298782	BnaPanG002127	NL	variable	0	0	0	0	0	0	0	0	0	0	0	3	0	0	0	0	3	0	0	3	3	0	0	0	3	3	3	3	0	3	3	3	0	3	0	0	3	3	3	3	3	3	3	0
Pangenome additional contigs	141607002	141609041	BnaPanG002198	NBS	variable	0	5	5	5	0	5	0	0	5	5	5	0	0	5	5	5	0	5	5	0	0	0	0	5	0	5	5	0	0	5	0	5	5	0	5	5	0	5	0	5	5	0	0	0
Pangenome additional contigs	178726911	178729322	BnaPanG002298	RN	variable	12	12	0	0	12	0	12	0	0	12	0	0	0	0	0	0	12	0	12	0	12	0	0	0	0	0	0	0	0	0	0	12	12	0	12	0	0	12	12	0	0	0	0	0
Pangenome additional contigs	167073308	167076350	BnaPanG002309	CNL	variable	0	7	7	0	0	0	0	7	0	0	0	0	0	0	7	0	0	0	0	7	0	0	0	0	0	0	7	0	0	0	0	0	7	0	0	0	0	0	7	0	0	7	0	7
Pangenome additional contigs	49878267	49880644	BnaPanG002310	RLP	variable	2	2	2	2	0	0	0	2	2	2	2	2	0	0	2	2	2	2	2	2	0	2	2	0	0	2	2	0	2	2	2	0	0	0	2	2	0	2	2	2	2	2	0	2
Pangenome additional contigs	606053	614061	BnaPanG002376	NL	variable	0	0	0	0	0	0	0	0	0	0	0	0	0	0	0	0	0	0	0	0	0	0	0	0	0	0	0	0	0	0	0	0	0	3	0	0	3	0	0	0	0	0	0	0
Pangenome additional contigs	161136946	161138103	BnaPanG002397	NL	variable	0	3	3	3	3	0	0	3	3	3	3	0	0	3	3	3	0	0	3	3	3	3	3	3	3	3	3	0	3	0	3	3	0	3	0	3	3	3	3	3	3	3	0	3
Pangenome additional contigs	187805104	187809035	BnaPanG002399	NL	variable	3	3	0	0	0	0	0	0	0	0	0	0	0	0	0	0	0	0	0	0	0	0	0	3	0	0	0	0	0	0	0	3	0	0	0	0	0	3	3	0	0	0	0	0
Pangenome additional contigs	112535332	112538317	BnaPanG002400	NL	variable	0	0	0	0	0	0	0	0	0	0	0	0	0	0	0	0	0	0	0	0	0	0	0	0	0	0	0	0	0	0	0	3	0	0	0	0	0	0	3	0	3	0	0	0
Pangenome additional contigs	112538598	112541912	BnaPanG002401	NL	variable	0	0	0	0	0	0	0	0	0	0	0	0	0	0	0	0	0	0	0	0	0	0	0	0	0	0	0	0	0	0	0	0	0	0	0	0	0	0	3	0	3	0	0	0
Pangenome additional contigs	37322417	37325985	BnaPanG002466	RLK	variable	1	1	1	1	1	0	1	1	1	1	1	1	0	0	1	1	1	1	1	1	1	1	1	1	1	1	1	1	1	1	1	1	1	0	1	1	1	1	1	1	1	1	1	0
Pangenome additional contigs	159525355	159529939	BnaPanG002542	NL	variable	0	0	0	0	0	0	0	0	0	0	0	0	0	0	0	0	0	0	0	0	0	0	0	0	0	0	0	0	0	0	0	3	0	0	3	0	0	3	3	3	3	0	0	0
Pangenome additional contigs	105035713	105037749	BnaPanG002555	NL	variable	0	0	0	0	3	0	0	0	0	0	0	0	0	0	0	0	0	0	0	0	0	0	0	0	0	0	0	0	0	0	0	3	0	0	3	0	3	0	3	3	3	0	0	0
Pangenome additional contigs	31782945	31783199	BnaPanG002561	NBS	variable	0	0	0	0	5	5	0	5	0	0	0	0	0	0	5	0	0	0	5	5	0	5	0	0	0	5	0	0	0	5	5	0	0	5	5	5	5	0	0	5	5	5	5	0
Pangenome additional contigs	142915599	142918583	BnaPanG002579	RLK	variable	1	0	0	0	0	0	1	0	0	1	0	1	0	0	0	0	0	1	1	1	1	1	0	0	0	0	0	1	1	1	1	1	0	0	0	0	1	0	1	0	0	1	1	1
Pangenome additional contigs	95772270	95774487	BnaPanG002664	TN	variable	0	0	0	0	0	0	0	0	0	0	0	0	0	0	0	0	0	0	0	9	0	0	0	0	0	0	0	0	0	0	0	0	0	0	0	0	0	9	0	0	0	0	0	0
Pangenome additional contigs	31595975	31599517	BnaPanG002676	NL	variable	0	0	0	0	0	0	3	0	0	0	0	0	0	0	0	0	3	0	3	0	3	0	0	0	3	3	3	3	3	3	3	3	0	0	3	0	3	3	3	3	3	3	3	0
Pangenome additional contigs	25363088	25366548	BnaPanG002697	NL	variable	3	3	3	3	0	3	3	3	0	0	3	3	0	3	3	0	0	3	3	3	0	3	3	3	3	3	0	3	0	3	3	0	3	0	3	0	0	3	0	3	0	0	0	3
Pangenome additional contigs	30678159	30682104	BnaPanG002706	RLP	variable	2	2	2	2	0	2	2	2	2	2	2	2	2	2	2	2	2	2	2	0	2	2	2	2	2	2	2	2	2	2	2	2	2	0	2	2	2	2	2	2	2	2	0	2
Pangenome additional contigs	96776690	96780082	BnaPanG002782	RLK	variable	0	0	1	0	0	0	0	0	0	0	0	0	0	0	0	0	0	0	0	0	0	0	0	0	0	0	0	0	0	0	0	0	0	1	1	0	1	0	0	0	0	1	0	0
Pangenome additional contigs	112939609	112947057	BnaPanG002827	CNL	variable	0	0	0	0	7	7	7	0	7	0	7	0	0	7	7	0	0	0	0	0	7	0	7	7	0	0	0	7	0	0	0	0	7	7	0	0	7	0	7	7	7	0	0	0
Pangenome additional contigs	64505237	64510542	BnaPanG002871	TNL	variable	6	6	0	0	0	6	0	0	0	0	0	0	0	0	0	0	0	0	0	0	0	0	0	6	0	0	0	0	0	0	6	6	0	0	0	0	0	6	6	0	0	0	0	0
Pangenome additional contigs	184539195	184541490	BnaPanG002949	RN	variable	12	12	12	0	12	0	12	0	0	12	0	0	0	0	0	0	12	0	0	0	12	0	12	0	0	0	0	0	0	0	0	0	12	0	12	12	0	0	12	0	0	12	12	0
Pangenome additional contigs	66165289	66167880	BnaPanG002955	TN	variable	0	0	0	0	9	0	0	0	0	0	0	0	0	0	0	0	0	0	0	0	0	0	0	0	0	0	0	0	0	0	0	0	0	0	0	0	0	0	0	0	0	0	0	0
Pangenome additional contigs	66168235	66168578	BnaPanG002956	NBS	variable	0	0	0	0	5	0	0	0	0	0	0	0	0	0	0	0	0	0	0	0	0	0	0	0	0	0	0	0	0	0	0	0	0	0	0	0	0	0	0	0	0	0	0	0
Pangenome additional contigs	96685901	96686838	BnaPanG002965	RLP	variable	0	0	0	0	0	0	0	0	0	2	2	2	0	0	0	0	2	0	0	0	0	0	0	0	0	0	2	0	0	0	0	2	0	2	2	2	2	2	0	2	2	0	2	0
Pangenome additional contigs	26256102	26256838	BnaPanG003096	RLP	variable	0	0	0	0	0	0	0	0	0	0	0	2	0	0	0	0	2	0	0	2	2	0	2	0	2	2	0	0	0	0	0	2	0	2	2	2	2	2	2	2	2	2	2	2
Pangenome additional contigs	140046460	140050579	BnaPanG003097	NL	variable	0	0	0	0	3	0	0	0	0	0	0	0	0	0	0	0	0	0	0	0	0	0	0	0	0	0	0	0	0	0	0	3	0	0	3	3	3	0	0	0	0	3	0	0
Pangenome additional contigs	190871891	190873130	BnaPanG003125	TN	variable	0	9	0	0	9	0	9	9	9	9	0	9	0	0	9	9	9	0	9	9	9	9	9	0	0	0	9	9	9	9	0	0	0	0	0	0	0	0	0	0	9	0	9	0
Pangenome additional contigs	1558448	1559045	BnaPanG003133	RLP	variable	0	0	0	0	0	0	0	0	0	0	0	0	0	0	0	0	0	0	0	0	0	0	0	0	0	0	0	0	0	0	0	0	2	0	2	0	2	0	0	2	2	2	2	0
Pangenome additional contigs	142033896	142036704	BnaPanG003136	NL	variable	3	0	3	0	3	0	3	0	0	0	3	0	0	0	0	0	3	0	0	0	0	3	0	3	0	0	0	3	0	0	3	3	3	3	0	0	0	3	3	3	3	3	0	0
Pangenome additional contigs	38202514	38204720	BnaPanG003141	RLK	variable	1	0	1	0	0	1	1	1	0	0	0	0	0	0	0	0	1	0	1	0	1	0	1	0	0	0	1	1	1	0	0	1	0	0	0	0	1	1	1	1	0	1	0	1
Pangenome additional contigs	191359379	191360699	BnaPanG003172	RLK	variable	1	0	1	1	1	1	0	0	0	0	0	0	0	0	0	0	1	0	0	0	0	1	1	1	0	0	1	0	0	0	0	1	1	0	1	1	1	1	1	1	1	1	1	1
Pangenome additional contigs	179106220	179109230	BnaPanG003208	RLK	variable	0	0	0	0	0	0	0	0	0	0	0	0	0	0	0	0	0	0	0	0	0	0	0	0	0	0	0	0	0	0	0	1	1	0	0	0	1	1	0	0	1	1	0	0
Pangenome additional contigs	83549687	83552035	BnaPanG003245	RLK	variable	0	0	1	0	0	1	0	0	0	0	0	0	0	0	0	0	0	0	0	1	0	0	0	0	0	0	0	0	0	0	0	0	0	1	0	0	1	1	1	0	1	0	1	1
Pangenome additional contigs	1428025	1432134	BnaPanG003287	OTHER	variable	0	0	0	0	0	0	0	0	0	0	0	0	0	0	0	0	0	0	0	0	0	0	0	0	0	0	0	0	0	0	0	0	0	10	0	0	10	0	0	0	0	0	0	0
Pangenome additional contigs	2785646	2791879	BnaPanG003289	TNL	variable	0	0	0	0	0	0	0	0	0	0	0	0	0	0	0	0	0	0	0	0	0	0	0	0	0	0	0	0	0	0	0	0	0	0	0	0	0	6	6	0	0	0	0	0
Pangenome additional contigs	184263786	184266056	BnaPanG003349	RLP	variable	0	0	2	0	0	0	0	0	0	0	0	0	0	0	0	0	2	0	2	0	2	0	0	2	0	0	0	0	0	0	0	2	0	2	0	0	2	0	0	2	2	0	2	2
Pangenome additional contigs	173099598	173101432	BnaPanG003412	RLK	variable	0	1	1	0	1	1	0	0	0	0	0	1	0	0	0	0	0	0	0	0	1	0	1	1	1	0	1	0	0	0	0	1	1	1	0	1	1	1	1	1	1	0	1	0
Pangenome additional contigs	23754142	23757473	BnaPanG003414	TNL	variable	6	6	6	6	6	6	6	6	6	6	6	6	6	6	6	6	6	6	6	6	6	6	6	6	6	6	6	6	6	6	6	6	6	6	6	6	6	6	6	6	6	6	6	6
Pangenome additional contigs	100449952	100451320	BnaPanG003497	RLK	variable	0	0	0	0	0	0	0	0	0	0	0	0	0	0	0	0	0	0	0	0	0	0	0	0	0	0	0	0	0	0	0	0	0	0	0	0	0	0	0	0	0	1	0	0
Pangenome additional contigs	116529963	116530543	BnaPanG003503	TX	variable	0	0	0	0	0	0	0	0	0	0	0	0	0	0	0	0	0	0	0	0	0	0	0	0	0	0	0	0	0	0	0	0	0	0	0	0	0	0	4	0	0	0	0	0
Pangenome additional contigs	165851064	165853430	BnaPanG003529	NL	variable	0	0	0	0	0	0	0	0	0	0	0	0	0	0	0	0	0	0	0	0	0	0	0	0	0	0	0	0	0	0	0	3	0	0	0	0	0	3	3	3	0	0	0	0
Pangenome additional contigs	4865279	4867807	BnaPanG003533	RLK	variable	0	1	0	1	0	0	0	0	0	0	0	0	0	0	1	0	0	0	1	0	0	0	0	0	0	0	1	0	0	1	0	1	1	0	0	0	1	1	1	1	1	0	1	0
Pangenome additional contigs	7868181	7870171	BnaPanG003559	RLK	variable	1	1	1	1	1	1	1	1	1	1	1	1	1	1	1	1	1	1	1	1	1	1	1	1	1	1	1	1	1	1	1	1	1	1	1	1	1	1	1	1	1	1	1	1
Pangenome additional contigs	143144234	143145560	BnaPanG003587	NBS	variable	0	0	0	0	0	0	0	0	0	0	0	0	0	0	0	0	0	0	0	0	0	0	0	0	0	0	0	0	0	0	0	0	0	0	0	0	0	0	0	0	5	0	0	0
Pangenome additional contigs	143146230	143149845	BnaPanG003588	TN	variable	0	0	0	0	0	0	0	0	0	0	0	0	0	0	0	0	0	0	0	0	0	0	0	0	0	0	0	0	0	0	0	0	0	0	0	0	0	0	9	0	9	0	0	0
Pangenome additional contigs	94746347	94750769	BnaPanG003593	OTHER	variable	0	0	0	0	0	0	0	0	0	0	0	0	0	0	0	0	0	0	0	0	0	0	0	0	0	0	0	0	0	0	0	0	0	0	0	0	0	0	0	0	10	0	0	0
Pangenome additional contigs	94749114	94750090	BnaPanG003594	NBS	variable	0	0	0	0	0	0	0	0	0	0	0	0	0	0	0	0	0	0	0	0	0	0	0	0	0	0	0	0	0	0	0	0	0	0	0	0	0	0	0	0	5	0	0	0
Pangenome additional contigs	6868649	6875274	BnaPanG003622	RLK	variable	0	0	0	0	0	0	0	0	0	0	0	0	0	0	0	0	0	0	0	0	0	0	0	0	0	0	0	0	0	0	0	1	0	0	0	0	0	1	1	0	0	0	0	0
Pangenome additional contigs	143553485	143554224	BnaPanG003674	TX	variable	0	0	0	0	0	0	4	4	0	0	0	0	0	0	0	0	0	0	0	0	0	0	0	0	0	0	0	0	0	0	0	4	0	0	0	0	0	4	4	4	4	0	0	0
Pangenome additional contigs	166787325	166790574	BnaPanG003820	OTHER	variable	0	10	0	0	0	0	0	0	0	0	0	0	0	0	0	0	0	0	0	0	0	0	0	0	0	0	0	0	0	0	0	10	0	0	0	10	10	0	0	0	0	0	0	0
Pangenome additional contigs	183259406	183262480	BnaPanG003841	RLK	variable	1	0	0	0	1	0	0	0	0	0	0	0	0	0	0	0	1	0	0	0	0	0	0	0	0	0	0	0	0	0	0	0	0	0	0	0	0	1	1	0	1	0	1	0
Pangenome additional contigs	183371218	183375142	BnaPanG003844	CNL	variable	7	7	0	0	0	0	7	0	0	0	0	0	0	0	7	0	7	0	7	0	0	0	0	7	0	0	7	0	0	7	0	0	0	0	0	0	7	0	0	7	0	7	7	0
Pangenome additional contigs	176005647	176009875	BnaPanG003880	RLP	variable	0	2	0	0	2	0	2	2	0	2	0	0	0	2	0	0	0	0	2	0	2	2	0	0	0	0	0	0	0	0	2	2	0	0	2	2	2	2	2	0	2	2	2	0
Pangenome additional contigs	190482308	190489411	BnaPanG003906	TNL	variable	0	0	0	0	0	0	0	0	0	0	0	0	0	0	0	0	0	0	0	0	0	0	0	0	0	0	0	0	0	0	0	6	0	0	0	0	0	0	6	0	0	6	0	0
Pangenome additional contigs	12938318	12941108	BnaPanG003907	NL	variable	0	0	0	0	3	0	0	0	0	0	0	0	0	0	0	0	0	0	0	0	0	0	0	0	0	0	0	0	0	0	0	0	0	0	0	0	0	0	0	0	0	0	0	0
Pangenome additional contigs	84614662	84616220	BnaPanG003961	TX	variable	0	4	0	0	4	0	0	4	0	4	0	0	0	0	4	0	4	0	4	0	4	4	0	4	4	4	4	0	4	0	0	0	0	0	0	0	0	0	0	4	4	0	4	0
Pangenome additional contigs	84616258	84616464	BnaPanG003962	TX	variable	0	4	0	0	4	0	0	4	0	4	0	0	0	0	4	0	4	0	4	0	4	4	0	4	4	4	4	0	4	0	0	0	0	0	0	0	0	0	0	4	4	0	4	0
Pangenome additional contigs	94208705	94210581	BnaPanG004038	RLP	variable	0	0	0	0	0	0	0	0	0	0	0	0	0	0	0	0	0	0	2	0	0	0	0	2	0	0	0	0	0	0	0	0	0	0	0	0	0	0	0	2	0	0	0	0
Pangenome additional contigs	151915159	151917752	BnaPanG004104	RLK	variable	1	1	1	1	1	1	1	1	1	0	1	1	0	1	1	1	1	1	0	1	1	1	1	0	1	1	1	1	1	1	0	1	0	1	1	1	1	1	1	1	1	1	1	1
Pangenome additional contigs	176016274	176017355	BnaPanG004129	NBS	variable	0	0	0	0	0	0	0	0	0	0	0	0	0	0	0	0	0	0	0	5	0	0	0	0	0	0	0	0	0	0	0	5	0	5	0	0	5	5	5	5	5	0	5	0
Pangenome additional contigs	7196008	7197246	BnaPanG004162	RLP	variable	0	0	0	0	2	0	0	0	0	0	0	0	0	0	0	0	0	0	0	0	0	0	0	0	0	0	0	0	0	0	0	2	0	0	0	0	2	0	0	2	2	0	2	0
Pangenome additional contigs	94874547	94876067	BnaPanG004170	TX	variable	0	0	0	0	0	0	0	0	0	0	0	0	0	0	0	0	0	0	0	0	0	0	0	0	0	0	0	0	0	0	0	4	4	0	4	0	4	4	4	0	0	0	4	0
Pangenome additional contigs	94876084	94877635	BnaPanG004171	NL	variable	0	0	0	0	0	0	0	0	0	0	0	0	0	0	0	0	0	0	0	3	0	0	0	0	0	0	0	0	0	0	0	3	3	0	3	0	3	3	3	3	0	0	3	0
Pangenome additional contigs	63565300	63569813	BnaPanG004197	RLP	variable	0	2	2	2	2	2	2	2	0	2	2	0	0	0	2	2	2	0	2	2	2	2	2	2	2	2	2	2	0	2	2	2	0	0	0	2	0	2	2	2	2	2	2	2
Pangenome additional contigs	4068652	4072013	BnaPanG004203	NL	variable	0	0	0	0	0	0	0	0	0	0	0	0	0	0	0	0	0	0	0	0	0	0	0	0	0	0	0	0	0	0	0	0	0	0	0	0	3	0	0	0	3	0	0	0
Pangenome additional contigs	63498366	63501304	BnaPanG004244	RLK	variable	0	0	0	0	0	0	0	0	0	0	0	0	0	0	0	0	0	0	0	0	0	0	0	0	0	0	0	0	0	0	0	0	0	0	0	0	1	0	0	1	1	0	0	0
Pangenome additional contigs	179555247	179558611	BnaPanG004249	NL	variable	0	3	3	0	3	0	3	0	0	3	0	0	0	0	0	0	3	0	0	0	3	0	3	0	0	0	0	0	0	0	0	0	3	0	3	3	0	0	3	0	0	3	3	0
Pangenome additional contigs	160034458	160037026	BnaPanG004258	RLK	variable	1	1	1	1	0	0	1	1	0	0	0	0	0	0	1	0	1	0	1	1	1	1	0	1	0	1	1	0	0	0	1	1	1	1	0	1	0	1	0	1	1	0	1	1
Pangenome additional contigs	31623932	31626658	BnaPanG004341	RLP	variable	2	2	2	0	0	2	0	2	0	0	2	0	0	2	2	0	2	2	2	0	2	0	2	2	0	2	2	2	2	2	2	0	0	0	0	2	2	0	0	0	0	2	0	2
Pangenome additional contigs	113772627	113773036	BnaPanG004349	TX	variable	0	0	0	0	0	0	0	0	0	0	0	0	0	0	0	0	0	0	0	0	0	0	0	0	0	0	0	0	0	0	0	0	0	0	4	0	0	0	0	4	4	0	0	0
Pangenome additional contigs	113773298	113773964	BnaPanG004350	TX	variable	0	0	0	0	0	0	0	0	0	0	0	0	0	0	0	0	0	0	0	0	0	0	0	0	0	0	0	0	0	0	0	0	0	0	4	0	0	0	0	4	4	0	0	0
Pangenome additional contigs	121084240	121087510	BnaPanG004356	OTHER	variable	0	0	0	0	0	0	0	0	0	0	0	0	0	0	0	0	0	0	0	0	0	0	0	0	0	0	0	0	0	0	0	0	0	0	0	0	0	0	10	0	0	0	0	0
Pangenome additional contigs	119897513	119900056	BnaPanG004441	RLK	variable	0	0	0	0	0	0	0	0	0	0	0	0	0	0	0	0	0	0	1	0	0	0	0	0	0	0	0	0	0	0	0	0	1	0	0	0	0	0	0	1	1	1	0	0
Pangenome additional contigs	7970868	7974116	BnaPanG004561	RLK	variable	1	0	0	0	1	1	1	1	0	0	0	0	0	0	0	1	1	0	1	0	1	0	1	0	0	0	1	1	1	0	0	1	0	0	0	0	1	1	1	1	0	0	0	1
Pangenome additional contigs	178576140	178578196	BnaPanG004578	CN	variable	0	0	0	0	0	8	0	0	8	0	8	0	8	8	0	8	0	0	0	0	0	0	0	0	0	0	0	0	0	0	0	8	0	8	0	0	0	8	8	8	0	0	8	0
Pangenome additional contigs	44496993	44498020	BnaPanG004667	CN	variable	0	0	0	0	0	8	0	0	8	0	8	0	8	8	0	8	0	0	0	0	0	0	0	0	0	0	0	0	0	0	0	8	0	8	0	0	0	8	8	8	0	0	8	0
Pangenome additional contigs	7209204	7210109	BnaPanG004689	RLP	variable	0	0	0	0	2	2	2	2	0	0	2	0	0	2	2	2	2	0	2	2	2	2	0	2	2	0	2	2	0	2	2	2	0	0	2	0	2	0	2	2	2	2	0	2
Pangenome additional contigs	50082993	50083794	BnaPanG004695	NL	variable	0	0	0	0	3	3	3	0	0	0	0	0	0	3	0	0	0	0	0	0	3	0	3	0	0	0	0	3	0	0	0	0	3	3	0	0	3	0	0	3	3	0	0	0
Pangenome additional contigs	159729050	159732473	BnaPanG004793	CNL	variable	0	7	0	0	7	7	0	0	7	0	7	0	0	0	7	0	7	0	0	0	0	0	0	7	0	0	0	0	0	0	0	7	0	0	0	7	7	7	0	0	7	0	7	0
Pangenome additional contigs	7328320	7329141	BnaPanG004797	RLK	variable	0	0	0	0	0	0	0	0	0	0	0	0	0	0	0	0	0	0	0	0	0	0	0	0	0	0	0	0	0	0	0	0	0	0	1	0	0	0	0	0	0	0	0	0
Pangenome additional contigs	156330429	156333295	BnaPanG004826	CNL	variable	0	0	0	0	0	0	0	0	0	0	0	0	0	0	0	0	0	0	0	0	0	0	0	0	0	0	0	0	0	0	0	7	0	0	7	7	0	7	0	7	7	0	0	0
Pangenome additional contigs	4459609	4461053	BnaPanG004913	RLP	variable	2	2	2	2	2	2	2	2	2	2	2	2	2	2	2	2	2	2	2	2	2	2	2	2	2	2	2	2	2	2	2	2	2	2	2	2	2	2	2	2	2	2	2	2
Pangenome additional contigs	142315054	142316692	BnaPanG004996	RLK	variable	0	1	0	0	1	0	0	0	0	0	0	0	0	0	0	0	1	0	0	0	0	0	0	0	0	0	0	0	0	0	0	1	0	1	0	0	1	0	1	1	1	0	0	1
Pangenome additional contigs	105619852	105620826	BnaPanG005026	NL	variable	0	0	0	0	0	0	0	0	0	0	0	0	0	0	0	0	0	0	0	0	0	0	0	0	0	0	0	0	0	0	0	0	0	0	3	0	0	0	0	3	0	0	0	0
Pangenome additional contigs	105620932	105621993	BnaPanG005027	NBS	variable	0	0	0	0	0	0	0	0	0	0	0	0	0	0	0	0	0	0	0	0	0	0	0	0	0	0	0	0	0	0	0	0	0	0	5	0	0	0	0	5	0	0	0	0
Pangenome additional contigs	140076	145095	BnaPanG005063	NL	variable	0	0	0	0	0	0	0	0	0	0	0	0	0	0	0	0	0	0	0	0	0	0	0	0	0	0	0	0	0	0	0	3	3	0	3	0	3	3	3	3	0	0	3	3
Pangenome additional contigs	45840416	45846900	BnaPanG005091	CNL	variable	0	0	0	0	7	7	7	0	0	0	0	0	0	7	0	0	7	0	0	0	7	0	7	7	0	0	0	7	0	0	0	0	7	7	0	0	7	0	0	7	7	0	0	0
Pangenome additional contigs	42060495	42063745	BnaPanG005105	OTHER	variable	0	0	0	0	0	0	0	0	0	0	0	0	0	0	0	0	0	0	0	0	0	0	0	0	0	0	0	0	0	0	0	10	0	0	0	0	0	0	0	0	0	0	0	0
Pangenome additional contigs	190640272	190643877	BnaPanG005184	NL	variable	0	0	0	0	0	0	0	0	0	0	0	0	0	0	0	0	0	0	0	0	0	0	3	0	0	0	0	0	0	0	0	3	0	3	3	0	3	3	3	3	0	0	3	0
Pangenome additional contigs	9493221	9493809	BnaPanG005252	RLK	variable	1	1	1	0	1	1	0	0	0	0	0	0	0	0	1	0	1	0	0	1	1	1	1	1	0	1	1	0	0	0	1	1	0	0	1	0	1	1	0	1	0	1	0	0
Pangenome additional contigs	3414270	3416819	BnaPanG005274	RLP	variable	2	2	2	2	2	0	2	0	0	0	2	0	0	2	2	2	2	0	2	2	2	2	0	2	2	0	2	0	2	2	2	2	2	2	0	2	2	2	2	2	2	2	2	2
Pangenome additional contigs	28838067	28842492	BnaPanG005288	RLK	variable	0	0	1	0	1	1	0	0	0	0	0	0	0	0	0	0	0	0	0	0	1	0	1	0	0	0	0	0	0	0	0	0	1	0	0	0	0	0	1	1	0	1	0	0
Pangenome additional contigs	141890812	141893407	BnaPanG005361	CNL	variable	0	0	0	0	0	0	0	0	0	0	0	0	0	0	0	0	0	0	0	0	0	0	0	0	0	0	0	0	0	0	0	7	0	0	0	0	0	7	7	0	7	0	0	0
Pangenome additional contigs	60035704	60038915	BnaPanG005371	RLP	variable	0	0	0	0	0	0	0	0	0	0	0	0	0	0	0	0	2	0	2	0	0	0	0	0	0	0	0	0	0	0	0	0	0	2	0	0	0	0	2	2	2	0	2	0
Pangenome additional contigs	179359180	179360809	BnaPanG005388	NL	variable	0	0	0	0	0	0	0	0	0	0	0	0	0	0	0	0	0	0	0	0	0	0	0	0	0	0	0	0	0	0	0	3	0	3	0	0	3	0	3	0	3	3	3	0
Pangenome additional contigs	32252591	32258945	BnaPanG005447	RLP	variable	2	2	2	2	0	2	2	2	0	2	2	2	0	2	2	0	2	0	2	2	2	2	2	2	2	2	2	2	2	2	2	2	2	0	0	2	2	2	2	2	0	2	0	2
Pangenome additional contigs	29504032	29507581	BnaPanG005473	NL	variable	0	0	0	0	0	0	0	0	0	0	0	0	0	0	0	0	0	0	0	0	3	0	0	0	0	0	0	0	0	0	0	0	0	0	0	0	3	0	0	0	0	0	3	0
Pangenome additional contigs	4884767	4886264	BnaPanG005637	NBS	variable	5	5	5	5	5	5	5	5	5	5	5	5	5	5	5	5	5	5	5	5	5	5	5	5	5	5	5	5	5	5	5	5	5	5	5	5	5	5	5	5	5	5	5	5
Pangenome additional contigs	92114801	92118330	BnaPanG005655	NL	variable	0	0	0	0	0	0	0	0	0	0	0	0	0	0	0	0	0	0	0	0	0	0	0	0	0	0	0	0	0	0	0	3	0	0	0	0	0	3	3	0	0	0	0	0
Pangenome additional contigs	40243401	40244942	BnaPanG005898	CN	variable	0	0	0	0	0	0	0	0	0	0	0	0	0	0	0	0	0	0	0	0	0	0	0	0	0	0	0	0	0	0	0	8	0	0	0	0	0	0	0	0	0	0	0	0
Pangenome additional contigs	19245330	19246980	BnaPanG005932	RLK	variable	1	1	1	0	1	1	1	0	0	0	0	0	0	0	1	0	0	1	1	1	1	0	1	1	1	0	1	1	0	0	1	1	1	1	0	1	1	1	1	1	1	1	1	1
Pangenome additional contigs	141910878	141911941	BnaPanG005956	RLK	variable	0	0	0	0	1	0	0	0	0	0	0	0	0	0	0	0	0	0	0	0	0	0	0	0	0	0	0	0	0	0	0	0	0	0	0	0	1	0	1	1	1	0	1	0
Pangenome additional contigs	76580077	76581153	BnaPanG006034	CN	variable	0	0	0	0	0	8	0	0	8	0	8	0	8	8	0	8	0	0	0	0	0	0	0	0	0	0	0	0	0	0	0	8	0	8	0	0	0	8	8	8	0	0	8	0
Pangenome additional contigs	161128902	161130042	BnaPanG006079	RLK	variable	1	1	0	0	0	0	0	0	0	0	0	0	0	0	0	0	0	0	0	0	0	0	0	0	1	0	0	0	0	0	0	1	0	0	0	0	1	0	1	0	1	0	1	0
Pangenome additional contigs	178380507	178381635	BnaPanG006110	NL	variable	0	3	0	0	0	3	0	3	0	0	0	0	0	0	0	0	0	0	0	0	0	0	3	3	3	0	0	0	0	0	0	3	0	0	3	0	0	0	0	0	3	3	3	0
Pangenome additional contigs	98272661	98273769	BnaPanG006140	RLK	variable	0	0	0	0	0	0	0	0	0	0	0	0	0	0	0	0	1	0	0	0	0	0	0	0	0	0	0	0	0	0	0	1	0	0	0	0	1	0	1	0	0	0	0	0
Pangenome additional contigs	35944034	35945024	BnaPanG006151	NBS	variable	0	5	0	0	0	0	0	0	0	0	0	0	0	0	0	0	0	0	0	0	0	0	0	0	0	0	0	0	0	0	0	5	0	0	0	5	5	0	0	0	0	0	0	0
Pangenome additional contigs	32857404	32859778	BnaPanG006206	NL	variable	0	0	0	0	0	0	0	0	0	3	0	0	0	0	0	0	0	0	0	0	0	0	0	0	0	0	0	0	0	0	0	0	0	0	0	0	0	0	0	3	0	0	3	0
Pangenome additional contigs	93862750	93865112	BnaPanG006216	NL	variable	0	0	0	0	0	0	0	0	0	0	0	0	0	0	0	0	0	0	0	0	0	0	0	0	0	0	0	0	0	0	0	0	0	0	0	0	3	0	0	0	3	0	0	0
Pangenome additional contigs	57912134	57912355	BnaPanG006278	TX	variable	4	0	0	0	0	0	0	0	0	0	0	0	0	0	0	0	0	0	0	0	0	0	4	0	0	0	0	0	0	0	0	4	0	0	0	0	0	4	0	4	4	0	4	0
Pangenome additional contigs	105453378	105454939	BnaPanG006338	RLK	variable	1	0	1	0	1	1	0	0	0	0	0	0	0	0	0	0	0	0	0	0	0	0	0	0	0	0	0	0	0	0	0	1	0	1	0	0	0	1	1	0	1	0	0	0
Pangenome additional contigs	120675596	120676374	BnaPanG006368	RLK	variable	1	1	1	1	1	1	1	1	1	1	1	1	1	1	1	1	1	1	1	1	1	1	1	1	1	1	1	1	1	1	1	1	1	1	1	1	1	1	1	1	1	1	1	1
Pangenome additional contigs	13340811	13344066	BnaPanG006390	RLK	variable	1	0	1	0	1	1	1	0	0	0	0	0	1	1	1	0	1	0	1	0	1	1	0	1	0	1	1	1	0	0	1	0	1	0	1	0	0	0	0	0	1	1	0	1
Pangenome additional contigs	307567	309360	BnaPanG006429	NBS	variable	0	5	5	0	5	0	5	0	0	0	0	0	0	0	0	0	5	0	0	0	5	0	5	0	0	0	0	0	0	0	0	0	5	0	5	5	0	0	5	0	0	5	5	0
Pangenome additional contigs	91076287	91078869	BnaPanG006447	RLK	variable	0	0	0	0	0	0	1	1	0	0	0	0	0	0	1	1	0	0	1	1	1	1	0	1	0	0	0	1	1	0	0	1	0	0	1	0	0	0	1	1	0	0	1	1
Pangenome additional contigs	187398786	187400812	BnaPanG006483	RLK	variable	1	0	0	0	1	0	0	1	0	0	0	0	0	0	1	0	0	0	0	0	1	0	1	1	0	0	1	1	0	0	0	1	0	0	0	0	0	1	1	0	0	0	0	1
Pangenome additional contigs	188668222	188669635	BnaPanG006497	RLK	variable	0	1	0	0	1	0	0	0	0	0	0	0	0	0	0	0	1	0	0	0	0	0	0	0	0	0	0	0	0	0	0	1	0	1	0	1	0	1	1	1	1	0	1	0
Pangenome additional contigs	181931997	181932530	BnaPanG006547	NBS	variable	0	0	0	0	5	0	0	0	0	0	0	0	0	0	0	0	0	0	0	0	0	0	0	0	5	0	0	0	0	0	0	0	5	0	0	0	0	0	0	0	5	0	0	0
Pangenome additional contigs	161053141	161054136	BnaPanG006567	CN	variable	0	0	0	0	0	0	0	0	0	0	0	0	0	0	0	0	0	0	0	0	0	0	0	0	0	0	0	0	0	0	0	0	0	0	0	0	0	0	0	0	8	0	0	0
Pangenome additional contigs	161054215	161055786	BnaPanG006568	NL	variable	0	0	0	0	0	0	0	0	0	0	0	0	0	0	0	0	0	0	0	0	0	0	0	0	0	0	0	0	0	0	0	0	0	0	0	0	0	0	0	0	3	0	0	0
Pangenome additional contigs	167743662	167750224	BnaPanG006638	TNL	variable	0	6	6	0	0	0	6	0	0	0	0	0	0	0	0	0	6	0	0	0	0	0	0	0	0	0	0	0	0	0	0	6	6	0	6	0	6	6	6	6	6	6	6	6
Pangenome additional contigs	16665810	16667925	BnaPanG006656	NBS	variable	0	5	0	0	0	0	5	0	0	0	0	0	0	0	5	0	0	0	0	5	5	5	0	0	0	0	5	0	0	0	0	5	0	0	5	0	5	5	0	5	5	0	5	0
Pangenome additional contigs	4119038	4122748	BnaPanG006667	NL	variable	0	0	0	0	0	0	0	0	0	0	0	0	0	0	0	0	0	0	0	0	0	0	0	0	0	0	0	0	0	0	0	0	0	0	0	0	0	3	3	0	0	0	0	0
Pangenome additional contigs	185279818	185282839	BnaPanG006692	CNL	variable	0	0	0	0	7	0	0	0	0	0	0	0	0	0	0	0	0	0	0	0	0	0	0	7	0	0	0	0	0	0	0	0	0	0	7	0	0	0	0	0	0	0	0	0
Pangenome additional contigs	167146857	167150030	BnaPanG006717	NL	variable	3	3	3	3	3	3	3	3	3	3	0	3	3	3	3	3	3	0	3	3	3	0	3	3	3	3	3	0	3	3	3	3	3	0	3	0	3	3	3	3	3	3	3	3
Pangenome additional contigs	34634141	34636152	BnaPanG006718	CNL	variable	0	0	0	0	0	7	0	0	0	0	0	0	0	0	0	0	0	0	0	0	0	0	0	0	0	0	0	0	0	0	0	0	0	0	7	0	0	0	7	0	7	0	0	0
Pangenome additional contigs	108623159	108625029	BnaPanG006765	CNL	variable	0	7	0	0	0	0	0	0	0	0	0	0	0	0	0	0	0	0	0	0	0	0	0	0	0	0	0	0	0	0	0	7	0	0	0	7	7	0	7	0	0	0	0	0
Pangenome additional contigs	143526230	143528011	BnaPanG006852	RLK	variable	0	0	0	0	0	1	0	0	0	0	0	0	0	0	0	0	0	0	0	0	0	0	0	0	0	0	0	0	0	0	0	0	0	1	0	1	1	1	0	1	1	1	1	0
Pangenome additional contigs	14287298	14289751	BnaPanG006920	TNL	variable	0	0	0	0	6	0	0	0	0	0	0	0	0	0	0	0	0	0	0	0	0	0	0	6	0	0	0	0	0	0	0	0	0	0	6	0	0	0	0	0	0	0	0	0
Pangenome additional contigs	66927675	66930169	BnaPanG006943	NL	variable	0	3	0	0	3	0	0	0	0	0	0	0	0	0	0	0	0	0	0	0	3	0	0	0	0	0	0	0	0	0	0	0	0	0	3	3	0	0	0	0	0	0	0	0
Pangenome additional contigs	178962706	178965499	BnaPanG006968	NL	variable	0	0	0	0	0	0	0	0	0	0	0	0	0	0	0	0	0	0	0	0	0	0	0	0	0	0	0	0	0	0	0	3	0	3	3	0	3	3	0	3	0	0	0	0
Pangenome additional contigs	6644741	6647584	BnaPanG006976	NL	variable	0	0	0	0	3	0	0	3	0	0	0	3	0	0	0	0	3	0	3	0	3	0	3	0	0	0	0	0	0	3	0	0	0	0	0	0	0	0	0	0	0	0	0	0
Pangenome additional contigs	171929407	171931158	BnaPanG006993	TN	variable	9	9	9	9	9	9	0	0	0	9	0	9	0	0	0	9	9	9	9	9	9	0	9	9	9	0	9	9	0	9	0	9	9	9	9	9	9	9	9	9	9	9	9	9
Pangenome additional contigs	142755176	142758996	BnaPanG007005	NL	variable	0	0	0	0	0	0	0	0	0	0	0	0	0	0	0	0	0	0	0	0	0	0	0	0	0	0	0	0	0	0	0	0	0	0	0	0	3	3	0	0	0	3	0	0
Pangenome additional contigs	165818921	165821179	BnaPanG007059	NL	variable	0	3	0	0	0	0	3	0	0	0	0	3	0	0	3	0	0	0	3	3	3	0	3	0	0	0	3	0	0	0	0	3	0	0	0	0	0	3	3	0	0	0	0	3
Pangenome additional contigs	139010920	139014038	BnaPanG007077	NL	variable	3	3	3	3	3	3	3	3	0	0	0	0	0	0	0	0	0	0	3	3	3	0	0	3	3	3	0	3	3	3	3	3	0	3	3	0	3	3	3	3	3	3	3	0
Pangenome additional contigs	28541222	28543248	BnaPanG007080	NL	variable	0	0	0	0	0	0	3	3	0	3	0	0	0	0	3	0	0	0	3	0	3	3	0	0	0	0	3	3	0	0	0	0	0	0	0	0	0	0	0	0	0	0	0	3
Pangenome additional contigs	181982803	181984886	BnaPanG007124	NL	variable	0	0	0	0	0	3	0	0	3	0	3	0	3	3	0	3	0	0	0	0	0	0	0	0	0	0	0	0	0	0	0	3	0	3	0	0	0	3	3	3	0	0	3	0
Pangenome additional contigs	78654141	78655999	BnaPanG007126	NL	variable	0	3	0	0	3	3	3	3	3	0	3	3	0	0	3	3	0	3	3	0	3	0	0	0	0	0	3	0	3	0	0	3	0	0	0	3	3	3	3	0	0	0	3	0
Pangenome additional contigs	144066395	144067855	BnaPanG007150	RLP	variable	0	2	2	2	2	2	0	0	2	2	2	2	0	2	0	2	2	0	0	0	2	0	2	0	0	2	0	2	2	0	2	2	2	2	2	2	2	2	2	2	2	2	2	2
Pangenome additional contigs	164635507	164637296	BnaPanG007340	NL	variable	3	3	0	3	3	3	3	0	3	3	0	0	0	3	0	0	3	0	0	0	0	0	0	3	3	0	0	0	0	3	0	3	0	0	0	3	0	3	3	0	0	0	3	0
Pangenome additional contigs	188298361	188299060	BnaPanG007447	RLK	variable	0	1	0	1	1	0	1	1	0	0	1	0	0	1	1	0	0	1	1	1	0	0	1	0	1	1	0	1	1	0	1	1	0	0	1	1	0	1	1	1	0	1	1	1
Pangenome additional contigs	103310177	103313433	BnaPanG007450	NL	variable	0	3	0	0	0	0	0	0	0	0	0	0	0	0	0	0	0	0	0	0	0	0	0	0	0	0	0	0	0	0	0	0	0	0	0	3	0	0	0	0	0	0	0	0
Pangenome additional contigs	14053639	14053914	BnaPanG007481	TX	variable	4	4	4	0	4	4	4	0	0	0	0	0	0	0	4	0	4	0	4	0	4	0	0	4	0	0	4	0	0	0	0	4	0	0	0	0	4	4	4	4	4	0	4	0
Pangenome additional contigs	14054336	14054810	BnaPanG007482	TX	variable	4	4	4	0	4	4	4	0	0	0	0	0	0	0	4	0	4	0	4	0	4	0	0	4	0	0	4	0	0	0	0	4	0	0	4	0	4	4	4	0	4	0	4	0
Pangenome additional contigs	164763094	164766168	BnaPanG007488	RLP	variable	0	0	0	0	0	0	0	0	0	2	2	0	0	0	0	0	0	0	0	0	2	0	0	0	2	0	0	0	0	0	0	0	0	0	0	0	0	2	0	2	2	0	0	0
Pangenome additional contigs	192501488	192502395	BnaPanG007566	RLK	variable	1	0	0	0	1	0	1	0	0	1	0	0	0	0	1	0	1	1	1	0	1	0	0	1	0	0	1	0	0	0	0	1	1	1	1	0	1	1	1	0	1	1	1	0
Pangenome additional contigs	65834512	65834844	BnaPanG007634	RLP	variable	2	2	2	2	0	0	0	2	2	0	2	2	0	0	2	2	2	0	2	2	2	2	2	2	2	0	2	0	2	2	0	2	2	0	2	2	2	0	0	2	2	2	2	2
Pangenome additional contigs	100634044	100635150	BnaPanG007714	TX	variable	0	0	0	0	0	0	0	0	0	0	0	0	0	0	0	0	0	0	0	0	0	0	0	0	0	0	0	0	0	0	0	4	0	0	0	0	0	0	0	0	0	0	0	0
Pangenome additional contigs	63470311	63472617	BnaPanG007732	RLP	variable	0	0	0	0	0	0	0	0	0	0	0	0	0	0	0	0	0	0	0	0	0	0	0	0	0	0	0	0	0	0	0	0	0	0	0	0	0	0	0	0	0	2	0	0
Pangenome additional contigs	108197529	108200735	BnaPanG007774	TNL	variable	0	0	0	0	0	0	0	0	0	0	0	0	0	0	0	0	0	0	0	0	0	0	0	0	0	0	0	0	0	0	0	6	0	0	0	0	0	0	6	0	0	6	0	0
Pangenome additional contigs	189636390	189638186	BnaPanG007782	RLK	variable	0	0	0	0	1	0	1	0	0	1	0	0	0	0	0	0	1	1	1	0	0	0	0	0	0	0	0	0	0	0	0	0	0	0	0	0	0	0	0	1	1	1	1	0
Pangenome additional contigs	63212653	63216638	BnaPanG007806	NL	variable	0	0	0	0	0	0	0	0	0	0	0	0	0	0	0	0	0	0	0	0	0	0	0	0	0	0	0	0	0	0	0	0	0	0	0	0	0	0	0	3	0	0	3	0
Pangenome additional contigs	70419271	70421459	BnaPanG007918	RLK	variable	0	0	0	0	0	0	0	0	0	0	0	0	0	0	0	0	0	0	0	0	0	0	1	0	0	0	0	0	0	0	0	1	0	0	0	0	0	1	1	0	0	0	0	0
Pangenome additional contigs	175816308	175819406	BnaPanG008022	NL	variable	3	3	3	3	0	3	3	0	3	3	0	3	0	0	3	0	3	0	3	0	3	0	3	0	3	0	3	0	0	3	3	3	3	0	3	0	3	3	3	3	3	3	3	3
Pangenome additional contigs	183399313	183400356	BnaPanG008100	NBS	variable	0	5	0	5	0	5	0	0	5	0	0	0	0	5	0	5	0	0	0	0	0	5	0	0	0	5	0	0	0	0	0	5	0	0	5	5	0	5	0	5	5	5	0	0
Pangenome additional contigs	12624326	12627470	BnaPanG008137	CNL	variable	0	0	0	0	0	0	0	0	0	0	0	0	0	0	0	0	0	0	0	0	0	0	0	0	0	0	0	0	0	0	0	0	0	0	0	0	7	0	0	0	0	0	0	0
Pangenome additional contigs	31721858	31726160	BnaPanG008139	RLK	variable	0	0	0	0	1	0	1	1	0	0	0	0	0	0	1	1	0	0	1	1	1	1	0	1	0	0	1	1	1	0	0	1	0	0	1	0	0	0	1	1	0	0	0	1
Pangenome additional contigs	2313463	2315396	BnaPanG008275	RLP	variable	2	0	2	0	2	0	0	2	0	0	0	0	0	0	0	0	2	0	0	2	2	0	0	2	0	2	2	2	2	0	0	0	0	0	2	0	2	0	2	2	2	0	2	0
Pangenome additional contigs	62984133	62984987	BnaPanG008307	RLP	variable	0	0	0	0	0	0	0	0	0	2	0	0	0	0	0	0	0	0	0	0	2	0	0	0	0	0	0	0	0	0	0	0	0	2	0	0	2	2	2	2	2	0	0	0
Pangenome additional contigs	19048131	19049743	BnaPanG008322	RLK	variable	0	0	1	0	0	0	0	0	0	0	0	0	1	0	0	0	0	1	0	1	0	0	0	1	0	0	0	1	0	1	1	0	1	1	0	0	0	0	0	0	0	1	0	1
Pangenome additional contigs	71168452	71170611	BnaPanG008352	TX	variable	4	4	4	0	0	0	4	0	0	4	4	0	0	0	0	0	4	4	4	0	0	0	0	0	0	0	4	0	0	0	0	4	0	0	4	4	0	4	0	4	4	4	0	0
Pangenome additional contigs	47771324	47772728	BnaPanG008360	RLP	variable	2	2	0	0	0	0	2	2	0	2	0	0	0	0	0	2	2	2	2	2	2	2	0	2	0	0	2	2	2	0	0	2	2	0	2	2	2	2	2	2	2	0	0	2
Pangenome additional contigs	63028997	63029656	BnaPanG008576	RLP	variable	0	2	2	0	2	0	2	2	0	0	0	0	0	0	2	0	0	0	2	2	0	2	0	2	0	0	0	0	0	0	0	2	2	0	0	2	0	0	2	2	2	0	0	0
Pangenome additional contigs	178082734	178085321	BnaPanG008584	NL	variable	0	3	0	0	0	0	0	0	0	0	0	0	0	0	0	0	0	0	0	0	0	0	0	0	0	0	0	0	0	0	0	0	0	0	0	3	0	0	0	0	0	0	0	0
Pangenome additional contigs	186614816	186615802	BnaPanG008593	NBS	variable	0	0	0	5	0	5	0	5	0	0	5	0	0	0	5	5	0	0	5	5	5	5	0	0	5	0	5	5	0	5	5	5	0	0	0	0	5	5	5	5	0	5	0	5
Pangenome additional contigs	27962126	27963901	BnaPanG008697	NL	variable	3	3	0	0	0	3	0	0	0	0	0	0	0	0	0	0	0	0	0	0	0	0	3	0	0	0	0	0	0	0	0	0	0	0	3	0	3	3	3	3	0	0	3	0
Pangenome additional contigs	24047842	24049810	BnaPanG008701	RLK	variable	0	1	1	0	1	0	1	1	1	0	1	1	0	0	1	1	0	1	1	1	0	0	0	0	0	1	1	0	0	1	1	1	0	0	0	0	1	1	0	1	1	0	1	1
Pangenome additional contigs	4208711	4209148	BnaPanG008732	TX	variable	0	4	0	0	0	0	0	0	0	0	0	0	0	0	0	0	0	0	0	0	0	0	0	0	0	0	0	0	0	0	0	0	0	0	0	4	0	0	0	0	0	0	0	0
Pangenome additional contigs	160096923	160097382	BnaPanG008807	RLP	variable	0	0	0	0	0	0	0	0	0	0	0	0	0	0	0	2	0	0	0	0	0	0	0	0	0	2	0	2	0	0	0	2	0	0	0	0	0	2	2	2	0	0	2	2
Pangenome additional contigs	122479054	122480038	BnaPanG008842	RLK	variable	1	0	0	0	1	1	0	0	0	1	0	0	0	1	0	0	1	0	0	1	0	0	0	0	1	0	1	0	0	1	0	1	0	0	0	0	0	1	1	0	0	0	0	0
Pangenome additional contigs	40306133	40307100	BnaPanG008924	NBS	variable	0	0	0	5	5	0	5	5	0	0	0	0	0	0	5	5	0	0	0	5	0	5	5	0	5	0	5	0	0	0	0	5	5	5	0	5	0	5	5	5	5	5	5	5
Pangenome additional contigs	183466286	183467414	BnaPanG008932	RLP	variable	0	0	0	0	0	0	0	0	0	0	0	0	0	0	2	0	2	0	0	2	0	0	0	0	0	0	0	0	0	0	0	2	0	0	0	2	0	2	2	2	2	0	2	2
Pangenome additional contigs	42897325	42905654	BnaPanG008940	RLK	variable	1	1	1	0	0	0	0	0	1	0	1	0	0	1	0	0	0	1	0	0	1	1	1	0	0	0	1	0	0	0	0	0	0	1	0	0	1	1	1	1	1	0	0	0
Pangenome additional contigs	143082877	143084067	BnaPanG008989	RLK	variable	0	0	0	0	0	0	0	0	0	0	0	0	0	0	0	0	0	0	0	0	0	0	0	0	0	0	0	0	0	0	0	1	0	0	0	0	1	1	1	0	0	0	0	0
Pangenome additional contigs	1140747	1141567	BnaPanG009081	TX	variable	0	0	0	0	0	0	0	0	0	0	0	0	0	0	0	0	0	0	0	0	0	0	0	0	0	0	0	0	0	0	0	4	0	0	0	0	0	4	4	0	0	0	0	0
Pangenome additional contigs	93933446	93937409	BnaPanG009092	OTHER	variable	0	0	0	0	0	0	0	0	0	0	0	0	0	0	0	0	0	0	0	0	0	0	0	0	0	0	0	0	0	0	0	0	0	0	0	0	10	0	0	0	10	0	0	0
Pangenome additional contigs	149945185	149946342	BnaPanG009231	NL	variable	0	0	0	0	0	0	0	0	0	0	0	0	0	0	0	0	0	0	0	0	0	0	0	0	0	0	0	0	0	0	0	3	3	0	3	0	0	3	0	0	0	3	3	0
Pangenome additional contigs	170541904	170544506	BnaPanG009293	NBS	variable	0	0	5	0	0	0	0	0	0	0	0	0	0	0	0	0	0	0	0	0	0	0	0	5	0	0	5	0	0	0	0	0	0	0	0	0	0	0	0	5	0	0	5	0
Pangenome additional contigs	187251064	187254597	BnaPanG009304	RLP	variable	2	0	2	0	2	0	2	0	0	2	0	0	2	0	2	0	2	0	2	2	2	2	2	0	2	2	2	0	2	0	2	0	2	2	2	0	2	0	0	2	2	2	2	2
Pangenome additional contigs	97218589	97219998	BnaPanG009309	RLK	variable	0	0	0	0	1	0	0	0	0	0	0	0	0	0	0	0	1	0	0	0	0	0	0	0	0	0	0	0	0	0	0	0	0	1	0	1	1	1	1	1	0	0	1	0
Pangenome additional contigs	106816985	106818580	BnaPanG009371	RLK	variable	0	0	0	0	0	0	0	0	0	1	1	0	0	0	0	0	1	0	0	0	0	0	0	0	0	0	0	0	0	0	0	1	0	1	0	1	1	1	0	1	1	1	1	0
Pangenome additional contigs	178965730	178969087	BnaPanG009486	NL	variable	0	0	0	0	0	0	0	0	0	0	0	0	0	0	0	0	0	0	0	0	0	0	0	0	0	0	0	0	0	0	0	3	0	0	0	0	0	3	3	0	0	0	0	0
Pangenome additional contigs	90722279	90723242	BnaPanG009497	RLK	variable	0	1	0	1	1	0	1	0	0	0	0	0	0	0	1	0	1	0	0	1	1	1	0	1	0	0	1	1	0	1	1	1	1	0	0	0	1	1	1	1	0	1	0	1
Pangenome additional contigs	183999897	184000624	BnaPanG009568	RLP	variable	0	0	0	2	0	2	0	0	2	0	0	2	0	0	0	2	0	0	0	0	0	0	0	0	2	0	0	0	2	2	0	2	2	0	2	0	0	0	0	0	0	0	2	2
Pangenome additional contigs	33840823	33841092	BnaPanG009654	RLP	variable	2	2	2	0	0	2	2	2	0	2	2	0	0	2	2	0	2	0	2	0	2	2	2	2	0	2	2	2	2	2	2	2	2	2	2	2	2	0	0	2	0	2	0	2
Pangenome additional contigs	62676661	62678463	BnaPanG009666	TX	variable	0	0	0	0	0	0	0	0	0	0	0	0	0	0	0	0	0	0	0	0	0	0	0	0	0	0	0	0	0	0	0	0	0	4	0	0	4	0	0	0	0	0	0	0
Pangenome additional contigs	154344162	154345381	BnaPanG009690	CN	variable	0	8	0	0	8	8	8	8	8	0	8	8	0	0	8	8	0	8	0	0	8	0	0	0	0	0	8	0	8	0	0	8	0	0	8	0	8	8	8	8	8	0	8	0
Pangenome additional contigs	144558297	144559630	BnaPanG009705	RLP	variable	0	0	0	0	2	2	0	0	0	0	0	0	0	0	0	0	0	0	0	0	0	0	0	0	0	0	0	0	0	0	2	0	2	0	0	0	0	0	2	0	2	0	0	0
Pangenome additional contigs	169499666	169502164	BnaPanG009719	NL	variable	0	0	0	0	0	0	0	0	0	0	0	0	0	0	0	0	0	0	0	0	0	0	0	0	0	0	0	0	0	0	0	3	0	0	0	0	3	3	3	0	3	0	0	0
Pangenome additional contigs	111579070	111580112	BnaPanG009769	NBS	variable	0	0	0	0	0	0	0	0	0	0	0	0	0	0	0	0	0	0	0	0	0	0	0	0	0	0	0	0	0	0	0	0	0	0	0	0	0	0	0	0	0	0	0	0
Pangenome additional contigs	118172568	118173622	BnaPanG009785	NL	variable	0	0	0	0	3	0	0	0	0	0	0	0	0	0	0	0	0	0	0	0	0	0	0	0	0	0	0	0	0	0	0	0	0	0	0	0	3	0	0	0	0	3	0	0
Pangenome additional contigs	103564309	103565252	BnaPanG009792	RLP	variable	0	2	2	0	2	0	0	0	2	2	0	0	0	0	2	2	2	0	2	0	0	2	0	2	0	0	0	0	0	0	0	2	0	0	2	2	0	2	2	2	2	0	2	2
Pangenome additional contigs	92056956	92059979	BnaPanG009801	RLK	variable	0	0	0	0	0	0	0	0	0	0	0	0	0	0	0	0	0	0	0	0	0	0	0	0	0	0	0	0	0	0	0	0	0	0	0	0	1	0	0	0	1	1	0	0
Pangenome additional contigs	116807334	116808890	BnaPanG009817	RLK	variable	0	0	0	0	1	0	0	0	0	0	0	0	0	0	0	0	0	0	0	0	0	0	0	0	0	0	0	0	0	0	0	0	0	1	0	0	0	0	1	0	1	1	1	0
Pangenome additional contigs	99760968	99762801	BnaPanG009903	TN	variable	0	0	0	0	9	0	0	0	0	0	0	0	0	0	0	0	0	0	0	0	0	0	0	0	0	0	0	0	0	0	0	0	0	0	9	0	0	0	0	0	0	0	0	0
Pangenome additional contigs	96605849	96610053	BnaPanG009907	NL	variable	0	0	0	0	0	0	0	0	0	0	0	0	0	0	0	0	0	0	0	0	0	0	0	0	0	0	0	0	0	0	0	3	0	0	0	0	0	0	0	0	0	0	0	0
Pangenome additional contigs	174015764	174017969	BnaPanG009982	NL	variable	0	0	0	0	0	3	0	0	0	0	0	0	0	0	0	0	0	0	0	0	0	0	0	3	0	0	0	0	0	0	0	3	3	3	0	0	0	3	3	3	3	0	3	0
Pangenome additional contigs	13586321	13587590	BnaPanG010118	RLK	variable	0	0	0	0	0	0	0	1	0	0	0	1	0	0	1	1	0	0	0	0	1	0	1	1	0	0	0	1	1	0	0	1	0	1	0	0	0	1	1	1	1	1	1	1
Pangenome additional contigs	10376734	10378370	BnaPanG010182	NBS	variable	0	0	5	0	0	0	0	0	0	0	0	0	0	0	0	0	0	0	0	5	0	0	0	0	0	0	0	0	0	0	0	0	0	0	0	0	5	5	5	0	0	0	0	0
Pangenome additional contigs	104463498	104464993	BnaPanG010198	RLK	variable	1	0	0	0	1	0	1	1	0	0	1	0	0	0	0	1	0	1	1	1	1	1	0	0	0	0	0	1	1	0	0	1	1	1	1	0	1	1	1	1	1	0	1	1
Pangenome additional contigs	165717097	165719378	BnaPanG010217	RLP	variable	0	0	0	0	0	0	0	0	0	0	0	0	0	0	0	0	0	0	0	0	0	0	0	0	0	0	0	0	0	0	0	0	0	0	0	0	0	2	2	0	0	0	0	0
Pangenome additional contigs	122749097	122750653	BnaPanG010226	RLK	variable	0	0	0	0	0	0	0	0	0	0	0	0	0	0	0	0	0	0	0	0	0	0	0	0	0	0	0	0	0	0	0	0	0	0	0	0	0	0	0	0	0	0	1	0
Pangenome additional contigs	148528455	148530214	BnaPanG010242	NBS	variable	0	0	0	0	0	0	0	0	0	0	0	0	0	0	0	0	0	0	0	0	0	0	0	0	0	0	0	0	0	0	0	0	5	5	0	0	0	0	5	5	5	0	5	0
Pangenome additional contigs	93622373	93623497	BnaPanG010383	NBS	variable	0	0	5	5	5	5	0	5	0	5	5	0	0	0	5	5	5	0	5	5	5	5	5	5	5	5	5	5	0	5	5	5	0	0	0	0	0	5	5	5	0	5	5	5
Pangenome additional contigs	169377600	169379235	BnaPanG010421	CNL	variable	7	7	0	0	7	0	7	0	0	0	0	0	0	0	7	0	7	0	7	0	0	0	0	7	0	0	7	0	0	7	0	7	0	0	0	0	7	7	7	7	0	7	7	0
Pangenome additional contigs	58935238	58936442	BnaPanG010455	NBS	variable	5	5	0	5	5	5	5	5	5	0	5	0	0	5	5	5	5	5	5	5	0	5	0	5	0	5	0	5	5	5	0	5	5	5	5	5	5	5	5	5	5	5	5	0
Pangenome additional contigs	116021119	116021890	BnaPanG010484	RLK	variable	0	1	0	0	0	0	0	0	0	0	0	0	0	0	0	0	1	0	0	0	0	1	0	0	0	0	0	0	0	0	0	0	1	1	0	1	1	0	1	0	0	1	1	0
Pangenome additional contigs	147741582	147744427	BnaPanG010581	RLP	variable	0	0	0	0	2	0	0	0	0	0	0	0	0	0	0	0	0	2	0	0	0	0	0	2	0	0	0	0	0	0	0	0	0	0	2	2	2	0	2	2	2	2	2	0
Pangenome additional contigs	4235358	4235687	BnaPanG010587	RLP	variable	2	2	2	2	0	2	0	2	0	0	2	2	0	2	2	0	2	2	0	0	2	2	2	0	2	0	2	2	2	0	2	2	0	0	0	2	0	0	0	2	0	2	0	2
Pangenome additional contigs	12791159	12792166	BnaPanG010590	RLK	variable	0	0	0	0	0	0	0	0	0	0	0	0	0	0	0	0	0	0	0	0	0	0	0	0	0	0	0	0	0	0	0	0	0	0	0	0	1	0	0	0	0	0	0	0
Pangenome additional contigs	102330710	102332330	BnaPanG010708	NBS	variable	5	5	5	5	5	0	5	5	0	5	0	5	0	0	5	0	5	5	5	5	5	5	5	5	5	5	5	5	5	5	5	5	5	5	0	5	5	5	5	5	5	5	5	5
Pangenome additional contigs	58759574	58760816	BnaPanG010804	TN	variable	0	0	0	0	0	0	9	0	0	9	0	0	0	0	0	0	0	0	9	0	0	0	0	9	0	0	0	0	0	0	0	0	0	0	0	0	0	0	9	0	9	0	0	0
Pangenome additional contigs	13051716	13053203	BnaPanG010809	RLP	variable	0	0	0	0	0	0	0	0	0	0	0	0	0	0	0	0	0	0	0	0	0	0	0	2	0	0	0	0	0	0	0	0	0	0	0	0	0	0	0	0	0	0	0	0
Pangenome additional contigs	176220584	176221175	BnaPanG010890	RLK	variable	0	0	0	0	0	0	0	0	0	0	0	0	0	0	0	0	0	0	0	0	0	0	0	0	0	0	0	0	0	0	0	1	0	1	1	0	1	0	1	0	1	1	0	0
Pangenome additional contigs	50367570	50368456	BnaPanG010934	TX	variable	0	4	0	0	0	0	4	0	0	0	0	0	0	0	0	0	0	0	4	0	0	0	0	0	0	0	0	0	0	0	0	4	0	0	4	4	4	4	4	0	4	4	4	0
Pangenome additional contigs	145870617	145872701	BnaPanG011176	RLP	variable	0	0	0	0	0	0	0	0	0	0	0	0	0	0	0	0	0	0	0	0	0	0	0	0	0	0	0	0	0	0	0	0	0	2	2	0	2	0	0	0	2	0	2	0
Pangenome additional contigs	28746900	28748794	BnaPanG011197	RLP	variable	0	2	0	0	0	0	0	0	0	0	0	0	0	0	0	0	0	0	0	0	0	0	0	0	0	0	0	0	0	0	0	2	0	0	0	2	0	0	0	0	0	0	2	0
Pangenome additional contigs	69598909	69599822	BnaPanG011253	NL	variable	0	3	3	0	0	0	0	0	0	3	0	0	0	3	0	0	0	0	3	0	3	0	0	3	0	0	0	0	0	3	3	3	3	0	0	3	0	3	0	0	3	3	0	3
Pangenome additional contigs	17988991	17989812	BnaPanG011391	NL	variable	3	3	3	0	3	0	3	3	0	3	0	0	0	0	3	0	0	3	3	0	3	3	0	3	3	3	3	3	0	0	3	3	0	3	0	0	3	3	3	3	3	3	3	3
Pangenome additional contigs	158954008	158954718	BnaPanG011462	RLP	variable	2	2	2	2	2	2	2	2	2	2	2	2	2	2	2	2	2	2	2	2	2	2	2	2	0	0	2	2	2	2	2	0	0	2	2	2	0	2	2	2	2	2	2	2
Pangenome additional contigs	107712772	107713245	BnaPanG011565	TX	variable	4	4	4	0	4	0	4	4	0	4	0	0	0	0	4	0	0	4	4	0	0	4	0	4	4	4	4	4	0	0	4	4	0	4	0	0	4	4	4	4	4	4	4	4
Pangenome additional contigs	167875513	167876274	BnaPanG011618	CN	variable	0	8	8	8	0	0	0	8	8	8	0	0	0	8	0	8	8	8	8	0	0	8	0	8	0	8	0	0	0	0	8	8	0	8	8	8	8	8	8	8	8	0	8	0
Pangenome additional contigs	13721301	13723061	BnaPanG011651	RLP	variable	2	0	2	0	2	0	2	2	0	0	0	0	0	0	0	0	2	0	2	2	2	0	0	2	0	2	0	2	2	0	0	2	0	0	2	0	2	0	2	2	2	0	2	2
Pangenome additional contigs	109440839	109442709	BnaPanG011696	NL	variable	0	0	0	0	0	0	0	0	0	3	0	0	0	3	0	0	0	0	0	0	0	0	0	0	3	0	0	3	0	0	0	0	0	0	0	0	0	0	0	0	0	0	0	0
Pangenome additional contigs	30229395	30230746	BnaPanG011708	NBS	variable	0	0	0	0	0	0	0	0	0	0	0	0	0	0	0	0	0	0	0	0	0	0	0	0	0	0	0	0	0	0	0	5	5	0	0	0	5	0	0	0	5	5	0	0
Pangenome additional contigs	185145599	185147442	BnaPanG011777	NL	variable	3	3	0	3	3	3	3	3	3	3	3	0	0	0	3	3	0	0	3	3	3	3	0	3	3	0	3	3	3	3	0	3	0	3	3	0	3	3	0	3	3	3	3	3
Pangenome additional contigs	139062788	139063327	BnaPanG011782	TX	variable	0	0	0	0	4	0	0	0	0	0	0	0	0	0	0	0	0	0	0	0	0	0	0	0	0	0	0	0	0	0	4	0	0	0	0	0	4	0	0	4	0	4	0	0
Pangenome additional contigs	77577153	77579681	BnaPanG011827	NL	variable	0	0	0	0	0	0	0	0	0	0	0	0	0	0	0	0	0	0	0	0	0	0	0	0	0	0	0	0	0	0	0	0	0	0	0	0	0	0	0	0	3	0	0	0
Pangenome additional contigs	22969093	22970817	BnaPanG011870	RLK	variable	0	1	0	0	0	0	1	1	0	1	0	1	0	0	0	0	1	0	0	0	0	0	1	0	0	0	0	0	0	0	0	0	1	0	0	1	1	0	0	1	1	0	0	1
Pangenome additional contigs	83711476	83712458	BnaPanG011923	RLP	variable	0	0	0	0	0	0	2	0	0	0	0	0	0	0	0	0	0	0	2	0	0	0	0	0	0	0	0	0	0	0	0	0	0	0	0	0	0	0	0	0	0	0	2	0
Pangenome additional contigs	147728274	147730150	BnaPanG011979	TX	variable	0	0	0	0	4	0	0	4	0	0	0	0	0	0	4	4	0	0	0	4	0	4	0	0	0	0	0	0	0	0	0	4	4	4	0	4	0	4	4	4	4	4	4	0
Pangenome additional contigs	10568598	10569643	BnaPanG011998	RLK	variable	1	1	1	1	1	1	1	1	1	1	1	1	1	1	1	1	1	1	1	1	1	1	1	1	1	1	1	1	1	1	1	1	1	1	1	1	1	1	1	1	1	1	1	1
Pangenome additional contigs	143504781	143505311	BnaPanG012007	RLP	variable	0	0	0	0	0	0	0	0	0	0	0	0	0	0	0	0	0	0	0	0	0	0	0	0	0	0	0	0	0	0	0	2	0	0	0	0	2	2	2	0	0	0	2	2
Pangenome additional contigs	167919794	167920536	BnaPanG012030	NBS	variable	0	5	0	0	0	0	0	0	0	0	0	0	0	0	0	0	0	0	0	0	0	0	0	0	0	0	0	0	0	0	0	0	0	0	0	5	5	0	0	0	0	0	0	0
Pangenome additional contigs	163099573	163099993	BnaPanG012205	NBS	variable	0	5	0	5	0	0	0	5	5	0	5	0	0	5	0	5	0	0	5	0	5	0	0	0	5	0	5	5	5	0	0	0	5	5	5	5	0	5	5	5	5	0	5	0
Pangenome additional contigs	28554819	28556027	BnaPanG012268	RLK	variable	0	0	0	0	0	0	0	0	0	0	0	0	0	0	0	0	0	0	0	0	0	0	0	0	0	0	1	0	0	0	0	1	0	0	0	0	1	1	1	0	1	0	0	0
Pangenome additional contigs	14192312	14193397	BnaPanG012326	RLK	variable	1	1	1	1	1	1	1	1	1	0	1	1	0	1	1	1	1	1	0	1	1	1	1	0	1	1	1	1	1	1	0	1	0	1	0	1	1	1	1	1	1	0	1	1
Pangenome additional contigs	5177333	5178373	BnaPanG012393	RLK	variable	0	1	0	0	1	0	0	0	0	1	0	0	0	0	0	0	1	0	0	0	1	0	0	0	0	0	0	0	0	0	0	1	1	0	1	1	1	1	1	1	1	0	1	0
Pangenome additional contigs	173647194	173647721	BnaPanG012427	RLK	variable	0	0	0	0	1	0	0	1	0	0	0	0	0	0	0	1	0	0	0	1	1	1	0	0	0	0	0	1	1	0	0	1	1	1	1	0	1	1	1	0	1	0	1	0
Pangenome additional contigs	62289949	62291428	BnaPanG012477	NBS	variable	0	0	0	0	0	0	0	0	0	0	0	5	0	0	0	5	0	5	0	0	0	0	5	0	0	0	0	0	0	0	0	5	0	0	0	0	0	0	5	5	0	0	0	0
Pangenome additional contigs	6780995	6785294	BnaPanG012514	RLP	variable	0	0	0	0	0	0	0	0	0	0	0	0	0	0	0	0	0	0	0	0	0	0	0	0	0	0	0	0	0	0	0	0	0	0	0	0	2	2	0	0	2	2	2	0
Pangenome additional contigs	159954399	159955875	BnaPanG012650	RLK	variable	0	0	0	0	0	0	0	0	0	0	0	0	0	0	0	0	0	0	0	0	0	0	0	0	0	0	0	0	0	0	0	1	0	0	0	0	1	1	1	1	1	0	1	0
Pangenome additional contigs	96819902	96821095	BnaPanG012946	RLP	variable	0	2	0	0	0	0	0	0	0	0	0	0	0	0	0	0	2	0	0	0	0	0	0	2	0	2	0	0	0	0	0	2	2	0	0	0	2	2	0	0	2	2	2	0
Pangenome additional contigs	186801649	186803463	BnaPanG012975	CNL	variable	0	0	0	0	7	0	7	0	0	0	0	0	0	0	0	0	0	0	0	7	7	0	0	0	0	0	0	0	0	0	0	7	7	7	7	0	7	7	7	7	7	0	7	0
Pangenome additional contigs	109654685	109656474	BnaPanG012976	NL	variable	0	0	0	0	0	0	0	0	0	0	0	0	0	0	0	0	0	0	0	0	0	0	0	0	0	0	0	0	0	0	0	0	0	0	0	0	0	0	0	0	3	0	0	0
Pangenome additional contigs	131368115	131369083	BnaPanG012992	RLK	variable	1	0	0	0	1	0	0	1	0	0	0	0	0	0	0	0	0	0	0	0	0	0	0	1	0	0	0	0	0	0	0	0	0	0	0	0	0	0	0	0	0	0	0	0
Pangenome additional contigs	185313789	185315498	BnaPanG013193	TN	variable	0	0	0	0	0	0	0	0	0	0	0	0	0	0	0	0	0	0	0	0	0	0	0	0	0	0	0	0	0	0	0	0	0	0	0	0	9	0	0	0	9	0	0	0
Pangenome additional contigs	183075145	183076353	BnaPanG013256	NBS	variable	5	5	5	0	5	5	5	0	0	0	0	0	0	0	5	0	5	0	5	0	5	0	0	5	0	0	5	0	0	0	0	5	0	0	0	0	5	5	5	0	5	0	5	0
Pangenome additional contigs	185827073	185828480	BnaPanG013323	NBS	variable	0	0	0	0	0	0	0	0	0	0	0	0	0	0	0	0	0	0	0	0	0	0	0	0	0	0	0	0	0	0	0	5	0	0	0	0	0	0	5	0	0	0	0	0
Pangenome additional contigs	137528750	137529818	BnaPanG013331	RLP	variable	2	2	2	2	2	2	2	2	2	2	2	2	2	2	2	2	2	2	2	2	2	2	2	2	2	2	2	2	2	2	2	2	2	2	2	2	2	2	2	2	2	2	2	2
Pangenome additional contigs	32153927	32154967	BnaPanG013561	RLK	variable	1	1	1	1	1	0	1	0	1	0	0	1	0	0	0	0	1	1	1	0	0	0	0	1	1	0	1	1	1	1	0	1	0	1	1	0	1	1	1	1	0	1	0	0
Pangenome additional contigs	93333405	93337637	BnaPanG013571	TN	variable	0	0	0	0	0	0	0	0	0	0	0	0	0	0	0	0	0	0	0	0	0	0	0	0	0	0	0	0	0	0	0	0	0	0	9	0	0	0	0	0	0	0	0	0
Pangenome additional contigs	70788162	70788856	BnaPanG013638	TX	variable	0	0	0	0	0	0	0	0	0	0	0	0	0	0	0	0	0	0	0	0	0	0	0	0	0	0	0	0	0	0	0	0	0	0	0	0	0	0	4	4	0	0	0	0
Pangenome additional contigs	98017692	98018741	BnaPanG013694	NBS	variable	0	0	0	0	0	5	0	0	0	0	0	0	0	0	0	0	0	0	0	0	0	0	0	0	0	0	0	0	0	0	0	0	0	0	0	0	0	0	0	0	0	0	0	0
Pangenome additional contigs	184014947	184015868	BnaPanG013697	TX	variable	0	0	0	0	0	0	0	0	0	0	0	0	0	0	0	0	0	0	0	0	0	0	0	0	0	0	0	0	0	0	0	0	4	0	0	0	4	0	0	4	0	0	0	0
Pangenome additional contigs	131069530	131070153	BnaPanG013698	TX	variable	0	0	0	0	0	0	0	0	0	0	0	0	0	0	0	0	0	0	0	0	0	0	0	0	0	0	0	0	0	0	0	0	0	0	0	0	0	0	4	0	0	0	0	0
Pangenome additional contigs	12804224	12804609	BnaPanG013749	TX	variable	0	0	0	0	0	0	0	0	0	0	0	0	0	0	0	0	0	0	0	0	0	0	0	0	0	0	0	0	0	0	0	0	0	0	4	0	0	0	0	0	0	0	0	0
Pangenome additional contigs	76667235	76668021	BnaPanG013767	RLP	variable	0	0	0	0	0	0	0	0	0	0	0	0	0	0	0	0	0	0	0	0	0	0	0	0	0	0	0	0	0	0	0	0	0	0	0	0	0	0	2	0	0	0	0	0
Pangenome additional contigs	113838539	113840383	BnaPanG013787	TN	variable	0	0	0	0	0	0	0	0	0	0	0	0	0	0	0	0	0	0	0	0	0	0	0	0	0	0	0	0	0	0	0	0	0	0	0	0	0	0	9	0	9	0	0	0
Pangenome additional contigs	93911995	93913973	BnaPanG013828	RLK	variable	0	0	0	1	0	0	0	0	0	0	0	0	0	0	0	0	0	0	0	0	0	0	0	0	0	0	0	0	0	0	0	1	0	1	0	1	1	1	1	0	1	0	0	0
Pangenome additional contigs	80857010	80858734	BnaPanG013953	RLK	variable	0	1	0	0	0	0	1	1	0	1	0	1	0	0	0	0	1	0	1	0	0	0	1	0	0	0	0	0	0	0	0	1	1	0	0	1	1	0	0	1	1	0	0	1
Pangenome additional contigs	119364129	119364705	BnaPanG014011	TX	variable	0	0	0	0	0	0	0	0	0	0	0	0	0	0	0	0	0	0	0	0	0	0	0	0	0	0	0	0	0	0	0	4	0	0	0	0	0	4	4	0	0	0	0	0
Pangenome additional contigs	6606773	6607958	BnaPanG014027	NBS	variable	0	0	0	0	0	0	0	0	0	0	0	5	0	0	0	5	0	5	0	0	0	0	5	0	0	0	0	0	0	0	0	0	0	0	0	0	0	0	0	5	0	0	0	0
Pangenome additional contigs	122897318	122898572	BnaPanG014037	NBS	variable	0	0	0	0	0	0	0	0	0	0	0	0	0	0	0	0	0	0	0	0	0	0	0	0	0	0	0	0	0	0	0	0	0	0	0	0	0	0	5	0	0	0	0	0
Pangenome additional contigs	67605732	67606740	BnaPanG014094	RLP	variable	0	0	0	0	0	2	2	0	0	0	0	0	0	0	0	0	2	0	0	0	0	0	2	0	0	0	0	0	0	0	0	2	0	0	2	0	0	2	2	2	2	0	2	0
Pangenome additional contigs	8662754	8663417	BnaPanG014153	NBS	variable	0	0	0	0	5	0	0	0	0	0	0	0	0	0	0	0	0	0	0	0	0	0	0	0	5	0	0	0	0	0	0	0	5	5	0	0	0	0	0	0	5	0	5	0
Pangenome additional contigs	95529619	95530869	BnaPanG014254	RLP	variable	2	2	2	2	2	0	2	2	0	0	0	0	0	0	2	0	0	0	2	2	2	2	0	2	0	0	2	0	0	0	0	2	2	0	0	2	0	2	2	2	0	2	2	2
Pangenome additional contigs	62237740	62238471	BnaPanG014399	NBS	variable	0	0	0	0	0	0	0	0	0	0	0	5	0	0	0	5	0	5	0	0	0	0	5	0	0	0	0	0	0	0	0	0	0	0	0	0	0	0	0	5	0	0	0	0
Pangenome additional contigs	100066119	100066556	BnaPanG014432	TX	variable	0	4	0	0	0	0	0	0	0	0	0	0	0	0	0	0	0	0	0	0	0	0	0	0	0	0	0	0	0	0	0	0	0	0	0	4	0	0	0	0	0	0	0	0
Pangenome additional contigs	93106735	93109398	BnaPanG014440	RLK	variable	0	0	0	0	1	1	0	0	0	0	0	0	0	0	0	0	0	0	0	0	0	0	0	0	0	0	0	0	0	0	0	0	1	0	0	0	1	1	1	0	1	1	1	0
Pangenome additional contigs	94946071	94946289	BnaPanG014490	TX	variable	0	0	4	0	0	0	0	0	0	0	0	0	0	0	0	0	0	0	0	0	0	4	0	0	0	0	0	4	0	0	0	0	0	4	0	0	0	0	0	4	4	0	0	0
Pangenome additional contigs	62236291	62237376	BnaPanG014579	NBS	variable	0	0	0	0	0	0	0	0	0	0	0	5	0	0	0	5	0	5	0	0	0	0	0	0	0	0	0	0	0	0	0	0	0	0	0	0	0	0	0	5	0	0	0	0
Pangenome additional contigs	107214150	107214581	BnaPanG014672	TX	variable	0	0	0	0	4	0	0	4	0	0	0	4	0	0	0	0	4	0	4	0	4	0	4	0	0	0	0	0	0	4	0	0	0	0	0	0	0	0	0	0	0	0	0	0
Pangenome additional contigs	166611937	166614561	BnaPanG014686	CNL	variable	0	0	0	0	0	0	0	0	0	0	0	0	0	0	0	0	0	0	0	0	0	0	0	0	0	0	0	0	0	0	0	0	0	0	0	0	0	0	0	0	0	0	7	0
Pangenome additional contigs	86378101	86378760	BnaPanG014706	RLP	variable	2	2	2	2	0	0	2	2	0	0	0	0	0	0	2	0	0	0	2	2	0	2	0	2	0	0	2	0	0	0	0	2	2	0	0	2	0	2	2	2	2	2	0	2
Pangenome additional contigs	32038351	32040024	BnaPanG014736	RLP	variable	2	2	2	2	0	0	0	2	2	0	2	2	0	0	2	2	2	0	2	2	2	2	2	2	2	0	2	2	2	2	2	0	2	0	0	2	2	0	0	2	2	2	0	2
Pangenome additional contigs	112564968	112566224	BnaPanG014955	CN	variable	0	0	0	0	0	0	0	0	0	0	0	0	0	0	0	0	0	0	0	0	0	0	0	0	0	0	0	0	0	0	0	0	0	0	0	0	0	0	0	0	0	0	8	0
Pangenome additional contigs	1591484	1591687	BnaPanG015014	TX	variable	4	0	0	0	0	0	4	0	0	0	0	0	0	0	0	0	0	0	0	0	0	0	4	0	0	0	0	0	0	0	0	0	0	0	0	0	0	0	0	0	4	0	0	0
Pangenome additional contigs	12151346	12152053	BnaPanG015110	CN	variable	8	8	8	8	8	8	8	8	8	8	8	8	8	8	8	8	8	8	8	8	8	8	8	8	8	8	8	8	8	8	8	8	8	8	8	8	8	8	8	8	8	8	0	8
Pangenome additional contigs	74284684	74285520	BnaPanG015166	RLP	variable	2	2	0	0	2	2	0	0	0	2	2	2	0	0	0	0	2	2	2	0	2	0	2	0	0	2	0	2	2	0	2	2	2	2	2	2	2	2	2	2	2	2	0	0
Pangenome additional contigs	150198349	150199194	BnaPanG015358	NBS	variable	0	0	0	0	5	0	0	0	0	0	0	0	0	0	0	0	0	0	0	0	0	0	0	0	0	0	0	0	0	0	0	0	0	5	0	0	5	5	5	5	5	0	5	0
Pangenome additional contigs	144815138	144816193	BnaPanG015380	NBS	variable	0	0	0	0	0	0	0	0	0	0	0	0	0	0	0	0	0	0	0	0	0	0	0	0	0	0	0	0	0	0	0	0	0	0	0	0	0	0	5	0	5	0	0	0
Pangenome additional contigs	58000088	58000804	BnaPanG015467	CN	variable	0	0	0	0	0	0	0	0	0	0	0	0	0	0	0	0	0	0	0	0	0	0	0	0	0	0	0	0	0	0	0	8	0	8	8	0	8	0	0	0	8	0	0	0
Pangenome additional contigs	18678370	18681030	BnaPanG015553	RLP	variable	0	0	0	0	0	0	0	0	0	0	0	0	0	0	0	0	0	0	0	0	0	0	0	0	0	0	0	0	0	0	0	0	0	0	0	0	0	0	2	0	0	0	0	0
Pangenome additional contigs	2410648	2410902	BnaPanG015570	TX	variable	0	0	4	0	4	0	0	0	0	0	0	0	0	0	4	0	0	0	0	0	4	4	0	0	0	0	0	4	0	0	0	0	0	0	4	0	0	0	4	0	4	0	4	0
Pangenome additional contigs	123413896	123415755	BnaPanG015674	CNL	variable	0	0	0	0	0	0	0	0	0	0	0	0	0	0	0	0	0	0	0	0	0	0	0	0	0	0	0	0	0	0	0	0	0	0	0	0	0	0	7	0	0	0	0	0
Pangenome additional contigs	181834040	181836712	BnaPanG015722	CNL	variable	0	7	0	0	0	0	0	0	0	0	0	0	0	0	0	0	0	0	0	0	0	0	0	0	0	0	0	0	0	0	7	7	0	0	0	7	7	0	0	0	0	0	0	0
Pangenome additional contigs	40671693	40673480	BnaPanG015831	NL	variable	3	3	3	3	3	3	3	3	3	3	3	3	3	3	3	3	3	3	3	3	3	3	3	3	3	3	3	3	3	3	3	3	3	0	3	3	3	3	3	3	3	3	3	3
Pangenome additional contigs	29150065	29151336	BnaPanG015846	NBS	variable	0	0	0	0	0	0	0	0	0	0	0	0	0	0	0	0	0	0	0	0	0	0	0	0	0	0	0	0	0	0	0	5	0	0	0	0	0	5	5	0	5	0	0	0
Pangenome additional contigs	162950394	162950582	BnaPanG016208	RLP	variable	0	0	0	0	0	0	0	0	0	0	0	0	0	0	0	0	0	0	0	0	0	0	0	0	0	0	0	0	0	0	0	2	0	0	0	0	0	0	0	0	0	0	0	0
Pangenome additional contigs	143913883	143914491	BnaPanG016245	NBS	variable	5	5	5	0	0	0	0	5	0	5	5	0	0	5	5	0	5	5	5	5	5	5	5	5	5	5	5	5	5	5	5	5	5	0	5	5	5	5	5	0	5	5	5	5
Pangenome additional contigs	179926412	179927395	BnaPanG016337	RLP	variable	0	0	0	0	0	0	0	0	2	2	2	0	0	0	2	0	0	2	0	0	0	0	0	0	2	0	2	0	0	0	0	0	0	2	0	2	2	2	0	0	2	0	2	0
Pangenome additional contigs	7490406	7491746	BnaPanG016345	RLK	variable	0	1	0	0	0	0	1	1	0	1	0	1	0	0	1	0	1	0	1	0	0	0	1	0	0	0	0	0	0	0	0	0	1	0	0	1	1	0	0	1	1	0	0	1
Pangenome additional contigs	94299503	94300993	BnaPanG016455	RLK	variable	0	1	0	0	0	0	1	1	0	1	0	1	0	0	0	0	1	0	0	0	0	0	1	0	0	0	0	0	0	0	1	0	1	0	0	1	1	0	0	1	1	0	0	1
Unplaced_contigs_v81	1227792	1228940	BnaU01g00650.1D2	CN	core	8	8	8	8	8	8	8	8	8	8	8	8	8	8	8	8	8	8	8	8	8	8	8	8	8	8	8	8	8	8	8	8	8	8	8	8	8	8	8	8	8	8	8	8
Unplaced_contigs_v81	5633420	5633936	BnaU01g03230.1D2	RLK	core	1	1	1	1	1	1	1	1	1	1	1	1	1	1	1	1	1	1	1	1	1	1	1	1	1	1	1	1	1	1	1	1	1	1	1	1	1	1	1	1	1	1	1	1
Unplaced_contigs_v81	6239129	6241511	BnaU01g03560.1D2	RLK	variable	1	1	1	1	1	1	1	1	1	1	1	1	1	1	1	1	1	1	1	1	1	1	1	1	1	1	1	1	0	1	1	1	1	1	1	1	1	1	1	1	1	1	1	1
Unplaced_contigs_v81	6457623	6461080	BnaU01g03730.1D2	NL	core	3	3	3	3	3	3	3	3	3	3	3	3	3	3	3	3	3	3	3	3	3	3	3	3	3	3	3	3	3	3	3	3	3	3	3	3	3	3	3	3	3	3	3	3
Unplaced_contigs_v81	7238709	7241153	BnaU01g04090.1D2	RLK	variable	1	1	1	1	1	1	1	1	1	1	1	1	1	1	1	1	1	1	1	1	1	1	1	1	1	1	1	1	1	1	1	1	1	1	1	1	1	1	1	1	1	1	1	1
Unplaced_contigs_v81	7569063	7570455	BnaU01g04360.1D2	TX	variable	4	4	4	4	4	4	4	4	4	4	4	4	4	4	4	4	0	4	4	4	4	4	4	4	4	4	4	4	4	4	4	4	4	4	4	4	4	4	4	4	4	4	0	4
Unplaced_contigs_v81	7597602	7599497	BnaU01g04380.1D2	OTHER	variable	10	10	10	10	10	10	10	10	10	10	10	10	10	10	10	10	10	10	10	10	10	10	10	10	10	10	10	10	10	10	10	10	10	10	10	10	10	10	10	10	10	0	10	10
Unplaced_contigs_v81	8297337	8299238	BnaU01g04860.1D2	RLK	variable	1	1	1	1	1	1	1	1	1	1	1	1	1	1	1	1	1	1	1	1	1	1	1	1	1	1	1	1	1	1	1	1	1	1	1	1	0	1	1	1	1	1	0	1
Unplaced_contigs_v81	12727389	12728636	BnaU01g07680.1D2	RLK	core	1	1	1	1	1	1	1	1	1	1	1	1	1	1	1	1	1	1	1	1	1	1	1	1	1	1	1	1	1	1	1	1	1	1	1	1	1	1	1	1	1	1	1	1
Unplaced_contigs_v81	14628483	14630678	BnaU01g09120.1D2	RLK	variable	1	1	1	1	1	1	0	1	1	1	1	1	1	1	1	1	1	1	1	1	1	1	1	1	1	1	1	1	1	1	1	1	1	1	1	1	0	1	1	1	1	1	1	1
Unplaced_contigs_v81	14790167	14790649	BnaU01g09230.1D2	TX	variable	4	4	4	4	4	4	4	4	4	4	4	4	4	4	4	4	4	4	4	4	4	4	4	4	4	4	4	4	4	4	4	4	0	4	4	4	4	0	0	4	4	4	4	4
Unplaced_contigs_v81	20373235	20376381	BnaU01g12500.1D2	NL	core	3	3	3	3	3	3	3	3	3	3	3	3	3	3	3	3	3	3	3	3	3	3	3	3	3	3	3	3	3	3	3	3	3	3	3	3	3	3	3	3	3	3	3	3
Unplaced_contigs_v81	22114480	22118067	BnaU01g13700.1D2	RLK	variable	1	1	1	1	1	0	0	1	1	1	1	1	1	1	1	1	1	1	1	1	1	1	1	1	1	1	1	1	1	1	1	1	0	1	1	1	1	1	1	1	1	1	0	1
Unplaced_contigs_v81	23652271	23654067	BnaU01g14700.1D2	RLK	variable	1	1	1	1	1	1	1	1	1	1	1	1	1	1	1	1	1	1	1	1	1	1	1	1	1	1	1	1	1	1	1	1	1	1	1	1	1	1	1	1	1	0	1	1
Unplaced_contigs_v81	24056926	24057354	BnaU01g15020.1D2	TX	variable	4	4	4	4	4	4	4	4	4	4	4	4	4	4	4	4	4	4	4	4	4	4	4	4	4	4	4	4	4	4	4	4	4	4	4	4	4	4	4	4	4	4	4	4
Unplaced_contigs_v81	26328077	26329538	BnaU01g16220.1D2	RLK	variable	1	1	0	1	0	0	1	1	1	1	1	1	1	1	1	1	1	1	1	1	1	1	0	0	1	1	1	1	1	1	1	0	1	1	1	1	1	1	1	1	1	1	1	1
Unplaced_contigs_v81	27598883	27600932	BnaU01g17080.1D2	RLK	core	1	1	1	1	1	1	1	1	1	1	1	1	1	1	1	1	1	1	1	1	1	1	1	1	1	1	1	1	1	1	1	1	1	1	1	1	1	1	1	1	1	1	1	1
Unplaced_contigs_v81	27958658	27960603	BnaU01g17290.1D2	RLK	core	1	1	1	1	1	1	1	1	1	1	1	1	1	1	1	1	1	1	1	1	1	1	1	1	1	1	1	1	1	1	1	1	1	1	1	1	1	1	1	1	1	1	1	1
Unplaced_contigs_v81	28144393	28147424	BnaU01g17490.1D2	RLK	core	1	1	1	1	1	1	1	1	1	1	1	1	1	1	1	1	1	1	1	1	1	1	1	1	1	1	1	1	1	1	1	1	1	1	1	1	1	1	1	1	1	1	1	1
Unplaced_contigs_v81	28415315	28416046	BnaU01g17710.1D2	RLP	variable	2	2	2	2	2	2	2	2	2	2	2	2	2	2	2	2	2	2	2	2	2	2	2	2	2	2	2	2	2	2	2	0	2	2	2	2	2	2	2	2	2	2	2	2
Unplaced_contigs_v81	28885973	28889545	BnaU01g18170.1D2	RLK	core	1	1	1	1	1	1	1	1	1	1	1	1	1	1	1	1	1	1	1	1	1	1	1	1	1	1	1	1	1	1	1	1	1	1	1	1	1	1	1	1	1	1	1	1
Unplaced_contigs_v81	31000612	31002072	BnaU01g19550.1D2	RLK	core	1	1	1	1	1	1	1	1	1	1	1	1	1	1	1	1	1	1	1	1	1	1	1	1	1	1	1	1	1	1	1	1	1	1	1	1	1	1	1	1	1	1	1	1
Unplaced_contigs_v81	31942341	31944497	BnaU01g20130.1D2	RLK	variable	1	1	1	1	1	1	1	1	1	1	1	1	1	1	1	1	1	1	1	1	1	1	1	1	1	1	1	1	1	1	1	1	1	1	1	1	1	0	1	1	1	1	1	1
Unplaced_contigs_v81	34759639	34761271	BnaU01g22020.1D2	RLK	variable	0	0	1	1	1	1	1	1	1	1	1	1	1	1	1	1	1	1	1	1	1	1	1	1	1	1	1	1	1	1	1	1	0	0	1	0	1	1	0	1	1	1	1	1
Unplaced_contigs_v81	35132136	35133567	BnaU01g22180.1D2	NBS	variable	5	5	5	5	5	5	5	5	5	5	5	5	5	5	5	5	5	5	5	5	5	5	5	5	5	5	5	5	5	5	5	5	0	5	5	5	5	0	0	5	5	5	5	5
Unplaced_contigs_v81	35134299	35135730	BnaU01g22190.1D2	NBS	variable	5	5	5	5	5	5	5	5	5	5	5	5	5	5	5	5	5	5	5	5	5	5	5	5	5	5	5	5	5	5	5	5	0	5	5	5	5	0	0	5	5	5	5	5
Unplaced_contigs_v81	35268530	35271426	BnaU01g22230.1D2	RLK	core	1	1	1	1	1	1	1	1	1	1	1	1	1	1	1	1	1	1	1	1	1	1	1	1	1	1	1	1	1	1	1	1	1	1	1	1	1	1	1	1	1	1	1	1
Unplaced_contigs_v81	36674810	36681461	BnaU01g23440.1D2	OTHER	core	10	10	10	10	10	10	10	10	10	10	10	10	10	10	10	10	10	10	10	10	10	10	10	10	10	10	10	10	10	10	10	10	10	10	10	10	10	10	10	10	10	10	10	10
Unplaced_contigs_v81	36696202	36699380	BnaU01g23500.1D2	RLK	variable	1	1	1	1	1	1	1	1	1	1	1	1	1	1	1	1	0	0	1	1	1	1	1	1	1	0	1	1	1	1	0	1	1	0	1	1	1	1	1	1	1	0	1	1
Unplaced_contigs_v81	36701107	36705581	BnaU01g23510.1D2	RLK	variable	1	1	1	1	0	1	1	0	1	1	1	1	1	1	1	1	0	0	1	1	1	1	1	1	1	0	1	1	1	1	1	1	1	0	1	1	1	1	1	1	1	0	1	1
Unplaced_contigs_v81	37601335	37603324	BnaU01g23970.1D2	RLK	core	1	1	1	1	1	1	1	1	1	1	1	1	1	1	1	1	1	1	1	1	1	1	1	1	1	1	1	1	1	1	1	1	1	1	1	1	1	1	1	1	1	1	1	1
Unplaced_contigs_v81	40876056	40878957	BnaU01g26160.1D2	RLK	core	1	1	1	1	1	1	1	1	1	1	1	1	1	1	1	1	1	1	1	1	1	1	1	1	1	1	1	1	1	1	1	1	1	1	1	1	1	1	1	1	1	1	1	1
Unplaced_contigs_v81	42153353	42154333	BnaU01g27030.1D2	RLK	core	1	1	1	1	1	1	1	1	1	1	1	1	1	1	1	1	1	1	1	1	1	1	1	1	1	1	1	1	1	1	1	1	1	1	1	1	1	1	1	1	1	1	1	1
Unplaced_contigs_v81	44407021	44408340	BnaU01g28300.1D2	RLK	core	1	1	1	1	1	1	1	1	1	1	1	1	1	1	1	1	1	1	1	1	1	1	1	1	1	1	1	1	1	1	1	1	1	1	1	1	1	1	1	1	1	1	1	1
Unplaced_contigs_v81	45487250	45488019	BnaU01g28910.1D2	RLP	core	2	2	2	2	2	2	2	2	2	2	2	2	2	2	2	2	2	2	2	2	2	2	2	2	2	2	2	2	2	2	2	2	2	2	2	2	2	2	2	2	2	2	2	2
Unplaced_contigs_v81	46065130	46067616	BnaU01g29230.1D2	RLK	core	1	1	1	1	1	1	1	1	1	1	1	1	1	1	1	1	1	1	1	1	1	1	1	1	1	1	1	1	1	1	1	1	1	1	1	1	1	1	1	1	1	1	1	1
Unplaced_contigs_v81	46263994	46265436	BnaU01g29480.1D2	RLK	core	1	1	1	1	1	1	1	1	1	1	1	1	1	1	1	1	1	1	1	1	1	1	1	1	1	1	1	1	1	1	1	1	1	1	1	1	1	1	1	1	1	1	1	1
	Code	RGAs
	1	RLK
	2	RLP
	3	NL
	4	TX
	5	NBS
	6	TNL
	7	CNL
	8	CN
	9	TN
	10	OTHER
	11	RNL
	12	RN
[truncated: 6 more columns]
